# Supplementary material for: Prognostic value of hematological parameters in patients with acute myocardial infarction: Intrahospital outcomes
Source: PLoS One. 2018 Apr 18;13(4):e0194897. doi: 10.1371/journal.pone.0194897 (PMC5905886; doi:10.1371/journal.pone.0194897)
Supplement: S1 Database — (XLS) [file pone.0194897.s004.xls]

## Sheet: VALORES
PERFIL CLINICO	PERFIL CLINICO	SITIO DE INFECÇÃO	DISFUNÇÃO ORGANICA	CLASSIFICAÇÃO	DROGAS	SEDAÇÃO	ANALGESIA
A	TEMPERATURA CENTRAL > 38°C OU < 36°C	RESPIRATÓRIA	HIPOTENSÃO ( PAM < 65 mmHg OU PA SISTÓLICA < 90 mmHg )	SIRS	NORADRENALINA	MIDAZOLAN	FENTANIL
B	FREQUÊNCIA CARDÍACA > 90 bpm	URINÁRIA	OLIGÚRIA ( < 0,5 ml/Kg/min ) OU AUMENTO DE ESCÓRIAS NITROG.	SEPSE	DOPAMINA	PROPOFOL
C	FREQUÊNCIA RESPIRATÓRIA > 20 rpm OU PaCO2 < 32 mmHg	ABDOMINAL	PULMONAR – relação PaO2/FiO2 < 300.	SEPSE GRAVE	DOBUTAMINA
L	LEUCÓCITOS TOTAIS > 12.000/mm3 OU < 4000/mm3 OU PRESENÇA DE > 10% DE FORMAS JOVENS	CUTÂNEO	CONTAGEM DE PLAQUETAS < 100.000/mm3 OU REDUÇÃO DE 50% NO NÚMERO DE PLAQUETAS EM RELAÇÃO AO MAIOR VALOR REGISTRADO NOS ÚLTIMOS 3 DIAS.	CHOQUE SÉPTICO
		VASCULAR/CATETER	ACIDOSE METABÓLICA INEXPLICÁVEL: DÉFICIT DE BASES < 5,0 mEq/L E LACTATO > 1,5 VEZES O VALOR NORMAL.
		SNC	ALTERAÇÃO DO ESTADO DE CONSCIÊNCIA DESDE REBAIXAMENTO ATÉ AGITAÇÃO PSICOMOTORA.
		OUTRO	AUMENTO DE BILIRRUBINA > 2,0 mg/dl.
			AUMENTO DO INR > 2,0.
			SIRS
			SEPSE
			SEPSE GRAVE
			CHOQUE SÉPTICO

## Sheet: Patients data
INDEX	PATIENT	RECORD	GENRE	AGE	SKIN COLOR	DIAGNOSIS	K I e II(B) / k III e IV(A)	TR 0 a 3(B) / TR 4 a 7(A)	HYPERTENSION	DIABETES	KIDNEY DISEASE	FAMILY HISTORY	DYSLIPIDEMIA	DEPRESSION	SMOKING	SEDENTARY LIFESTYLE	EVOLUTION	DAYS IN THE HOSPITAL	SURGERY	ANGIOPLASTY	SEPSE
1	1	134802	M	73	N	SS		A	S	N	S	N	N	N	S	N	A	8	N	N	N
2	2	287828	F	62	N	CS	B		N	N	N	N	N	N	S	N	A	4	N	S	N
3	3
4	4
5	5	28503	F	58	P	SS		A	S	S	N	S	N	N	N	N	A	23	N	S	N
6	6	246887	M	78	P	SS		A	S	N	N	S	N	N	N	N	A	18	N	N	N
7	7	274644	F	63	P	SS		A	S	S	N	S	S	N	N	N	A	6	N	N	N
8	8	287804	M	58	P	CS	B		S	N	N	S	N	N	N	N	A	7	N	S	N
9	9	287835	M	50	B	CS	B		S	N	N	N	N	N	S	N	O	4	N	S	N
10	10	32266	M	67	P	SS		B	S	N	N	N	S	N	N	S	A	4	N	N	N
11	11	287810	M	66	P	CS	B		S	S	N	S	N	N	N	S	A	19	N	N	N
12	12	287803	M	91	P	SS		A	S	S	N	N	N	N	N	S	A	6	N	N	N
13	13	287837	M	73	P	CS	B		S	N	N	N	N	N	S	S	O	8	N	N	N
14	14	287839	M	46	P	CS	B		S	N	N	N	N	N	S	S	A	7	N	S	N
15	15	287829	M	62	N	CS	B		S	N	N	N	N	N	N	S	A	4	N	S	N
16	16	213320	M	57	P	SS		B	S	N	N	S	S	N	S	S	A	5	N	N	N
17	17	287919	M	36	P	SS		A	S	S	N	N	N	N	N	S	A	4	N	N	N
18	18	287992	M	47	B	CS	B		S	S	N	N	N	N	N	N	A	5	N	N	N
19	19	287894	M	77	B	CS	B		N	N	N	N	N	N	S	S	A	5	N	S	N
20	20	287902	F	75	B	CS	B		S	N	N	S	S	N	S	N	A	8	N	S	N
21	21
22	22	287833	F	82	B	SS		A	S	N	S	N	S	N	N	N	A	12	N	S	N
23	23	287885	M	60	B	SS		B	S	N	N	N	N	N	S	N	A	5	N	N	N
24	24	287895	M	49	P	SS		A	S	N	N	S	N	N	S	N	A	11	N	S	N
25	25	2097	F	70	N	SS		A	S	N	N	S	S	N	N	N	A	9	S	N	N
26	26
27	27	207848	F	86	B	SS		A	S	N	N	S	N	N	N	S	O	4	N	N	N
28	28	287984	M	89	N	CS	B		S	S	N	S	S	N	N	N	A	14	N	S	N
29	29	288123	F	75	N	SS		A	S	N	N	S	N	N	N	N	A	7	N	S	N
30	30	96236	F	64	B	SS		A	S	N	N	S	S	N	N	N	A	17	N	S	N
31	31	9431	F	67	B	CS	B		S	S	N	N	N	N	S	N	O	8	N	S	N
32	32	288032	M	43	N	CS	B		N	N	N	S	N	N	S	S	A	6	N	S	N
33	33	287988	M	57	B	CS	B		N	N	N	N	N	N	N	N	A	54	N	N	N
34	34
35	35	288188	F	63	P	CS	B		S	N	N	S	N	N	S	N	A	7	N	N	N
36	36	288205	M	65	B	CS	B		N	N	N	N	N	N	N	N	A	14	N	N	N
37	37	288191	M	43	B	CS	B		N	N	N	N	N	N	N	N	A	7	N	N	N
38	38	288203	M	49	P	CS	B		N	S	N	S	S	N	S	N	A	4	N	S	N
39	39	223122	M	62	B	CS	B		N	N	N	N	S	N	S	N	A	8	N	S	N
40	40	288163	M	78	B	SS		B	S	N	N	N	N	N	N	N	A	6	N	N	N
41	41	288248	F	71	B	SS		B	N	N	N	N	S	N	N	N	A	6	N	N	N
42	42	288197	M	55	N	CS	B		S	N	N	S	N	N	N	N	A	9	N	S	N
43	43	288287	F	52	B	CS	B		S	N	N	S	N	N	S	S	A	3	N	S	N
44	44	288190	F	59	B	CS	B		S	N	S	S	S	N	S	N	A	5	N	S	N
45	45	288160	F	63	B	CS	B		S	S	S	N	S	N	N	S	A	7	N	S	N
46	46
47	47	288448	M	89	B	SS		A	S	S	N	N	S	N	N	N	A	19	N	N	N
48	48	282197	F	73	B	CS	B		S	S	N	N	S	N	S	S	A	57	S	N	N
49	49	288594	F	75	B	CS	B		S	N	N	S	N	N	N	S	A	24	N	S	N
50	50	288361	F	86	B	CS	B		S	N	N	N	N	N	N	N	A	4	N	S	N
51	51	288331	F	63	B	CS	B		N	N	N	S	N	N	N	N	A	39	S	N	N
52	52	283632	F	83	B	CS	B		S	N	N	S	N	N	S	N	A	6	N	N	N
53	53	288367	F	46	P	CS	B		S	N	N	S	N	N	N	N	A	4	N	N	N
54	54	36585	F	61	P	CS	B		S	S	N	N	S	N	N	S	A	8	N	N	N
55	55	288518	M	42	P	SS		B	N	N	N	S	N	N	S	N	A	7	N	S	N
56	56	218068	F	67	B	CS	B		S	N	N	N	S	N	S	N	A	8	N	N	N
57	57
58	58	287918	F	96	P	SS		A	S	S	S	N	S	N	S	N	A	9	N	N	N
59	59	230744	F	78	B	CS	B		S	N	N	N	N	S	N	S	A	31	N	S	N
60	60	288583
61	61
62	62	288771	F	48	P	CS	B		S	N	N	S	S	N	N	S	A	4	N	N	N
63	63	178211	M	51	B	CS	B		N	N	N	S	N	N	N	N	A	5	N	N	N
64	64	65958	M	87	P	SS		B	S	N	N	S	S	N	N	S	A	7	N	N	N
65	65	287952	M	68	B	CS	B		N	N	N	S	N	N	S	S	A	63	S	N	N
66	66	288772	M	67	P	CS	B		S	N	N	S	N	N	S	N	A	4	N	S	N
67	67	74633	F	67	P	CS	A		S	N	N	S	N	N	S	S	O	5	N	N	N
68	68	124919	M	68	B	CS	B		S	N	N	N	N	N	N	S	A	6	N	S	N
69	69	289026	M	60	P	SS		A	S	S	N	S	S	N	N	N	A	72	S	N	N
70	70	289292	F	73	B	SS		A	S	N	N	N	S	N	N	N	O	27	S	N	N
71	71	289045	F	73	P	SS		B	S	N	N	N	S	N	N	S	A	31	N	S	N
72	72
73	73	289043	M	69	B	CS	B		S	N	N	N	N	N	N	S	A	13	N	S	N
74	74	209128	M	83	P	SS		A	S	S	N	N	S	N	N	S	A	6	N	N	N
75	75
76	76	288928	M	34	P	CS	B		S	N	N	S	N	N	N	S	A	5	N	S	N
77	77	158098	M	56	P	SS		A	S	S	N	N	S	S	N	N	A	7	N	N	N
78	78	289293	M	75	B	CS	B		S	N	N	S	N	N	S	N	A	8	N	S	N
79	79	289355	M	78	P	CS	B		S	N	N	N	S	N	S	S	A	8	N	S	N
80	80	289406	F	80	B	CS	B		S	N	N	S	N	N	N	S	A	7	N	N	N
81	81	289409	M	75	B	CS	B		S	N	N	N	N	N	N	S	A	12	S	N	N
82	82	288043	M	53	B	CS	B		S	N	N	S	N	N	S	N	A	36	N	S	N
83	83	288928	M	34	P	CS	B		S	N	N	N	N	N	N	N	A	6	N	S	N
84	84	146722	M	75	B	SS		A	S	N	N	N	S	N	N	N	A	5	N	N	N
85	85	288864	M	83	P	CS	B		S	N	N	N	N	N	N	S	O	6	N	S	N
86	86	289404	M	86	B	CS	B		S	S	N	N	N	N	S	S	A	8	N	N	N
87	87
88	88	289553	F	69	B	CS	B		S	N	N	N	N	N	N	S	A	28	N	S	N
89	89	289555	F	49	P	CS	B		S	N	N	S	S	N	N	N	A	6	N	N	N
90	90	86758	M	55	P	CS	B		S	S	S	N	S	N	N	N	A	37	S	N	N
91	91	174118	M	69	P	CS	B		S	N	N	N	N	N	N	N	O	10	N	S	N
92	92	66514	F	75	B	SS		A	S	S	N	N	N	N	N	S	O	11	N	N	N
93	93	289692	M	71	P	CS	B		S	N	N	N	N	N	N	N	A	9	N	N	N
94	94	134739	M	61	B	CS	B		S	S	N	N	N	N	N	N	A	6	N	S	N
95	95
96	96	77143	F	78	N	SS		A	S	N	N	N	S	N	N	S	A	11	N	N	N
97	97
98	98	289792	M	74	N	SS		A	S	N	N	N	S	N	S	S	A	12	N	S	N
99	99	289771	M	59	P	CS	B		S	S	N	N	S	N	N	N	A	11	N	S	N
100	100	287834	F	68	P	CS	B		N	N	N	N	S	N	N	S	A	26	S	N	N
101	101	289765	M	66	P	CS	B		S	S	N	S	N	N	S	S	A	5	N	S	N
102	102	289784	M	83	B	CS	B		S	N	N	N	N	N	N	S	A	6	N	N	N
103	103	52992	F	75	N	SS		A	S	N	N	N	N	N	N	S	A	4	N	N	N
104	104	289785	M	53	P	CS	B		N	S	N	N	S	N	N	N	A	11	N	N	N
105	105	289699	M	67	P	CS	B		N	N	N	N	N	N	S	N	A	7	N	S	N
106	106	288466	M	85	N	SS		A	S	S	N	N	N	N	S	N	A	8	N	N	N
107	107	289762	F	68	P	SS		A	N	N	N	N	N	N	N	N	A	14	N	N	N
108	108	288996	F	79	B	CS	A		S	N	N	N	N	N	N	N	O	13	N	S	N
109	109	49254	F	71	B	SS		B	S	S	N	S	S	N	N	S	A	9	N	N	N
110	110	289833	M	69	P	CS	B		S	N	N	S	N	S	S	N	A	6	N	N	N
111	111	80122	F	55	B	SS		A	S	S	N	S	N	N	N	N	A	2	N	N	N
112	112
113	113	289856	M	67	P	CS	B		N	N	N	N	N	N	N	N	A	6	N	S	N
114	114	289916	F	60	P	CS	B		S	S	S	N	N	N	N	N	A	6	N	N	N
115	115
116	116	259367	F	56	P	SS		A	S	S	S	N	S	N	N	N	A	19	N	N	N
117	117	127473	M	75	N	SS		A	N	S	S	S	N	N	S	S	O	6	N	N	N
118	118	289722	M	68	P	CS	A		S	S	N	N	N	N	S	N	O	6	N	N	N
119	119	28414	F	79	B	SS		A	N	N	N	N	S	N	N	N	O	6	N	S	N
120	120	289813	F	45	P	CS	B		N	S	N	N	S	N	S	N	A	9	N	S	N
121	121	289901	F	62	B	CS	B		S	N	N	N	N	N	S	N	A	33	N	S	N
122	122
123	123	289218	M	79	P	CS	A		S	N	N	N	S	N	N	S	O	29	N	N	S
124	124	39732	M	62	P	CS	A		S	S	S	N	S	N	N	S	O	9	N	S	N
125	125	24689	M	67	N	CS	B		S	N	S	S	N	N	N	S	A	7	N	N	N
126	126	289219	M	54	N	CS	A		S	N	N	N	N	N	N	N	O	34	N	S	N
127	127	289750	M	49	P	CS	A		S	N	N	N	S	N	N	N	O	21	N	S	N
128	128	290120	M	69	P	CS	B		S	N	N	S	N	N	S	S	A	4	N	S	N
129	129	290436	M	62	P	CS	B		S	N	N	N	N	N	S	N	A	11	N	S	N
130	130
131	131	290429	M	61	B	CS	B		S	N	N	S	N	N	S	N	A	5	N	S	N
132	132
133	133	193663	F	78	P	CS	A		S	S	N	N	N	N	S	S	A	8	N	N	N
134	134	71536	F	48	P	SS		A	S	S	N	S	S	S	S	N	A	10	N	N	N
135	135	290155	F	78	N	CS	B		S	S	N	N	N	N	N	S	A	10	N	S	N
136	136	290253	M	72	N	CS	B		S	S	N	N	S	N	S	S	O	8	N	S	N
137	137	290160	M	84	N	SS		A	S	S	N	S	N	N	N	N	A	13	N	S	N
138	138	290628	F	78	B	CS	B		S	S	N	S	N	N	N	N	A	9	N	N	N
139	139	290561	M	65	B	CS	B		N	S	N	S	S	N	N	N	A	17	N	S	N
140	140
141	141	290630	M	73	B	CS	B		N	N	N	S	N	N	S	N	A	55	S	N	N
142	142	8867	F	61	P	CS	B		N	N	N	N	N	S	S	N	A	4	N	S	N
143	143
144	144
145	145	290351	M	55	N	CS	B		N	N	N	N	N	N	S	S	A	7	N	S	N
146	146	53467	F	89	N	SS		A	S	N	N	N	S	N	N	S	A	8	N	N	N
147	147
148	148	290897	F	80	B	CS	A		S	N	N	N	N	N	N	N	O	8	N	N	N
149	149	291371	M	61	P	CS	A		S	S	N	N	N	N	N	N	O	3	N	N	N
150	150	291373	M	58	P	CS	B		N	N	N	N	N	N	S	N	A	13	N	N	N
151	151
152	152	291390	F	68	N	CS	B		S	N	N	S	N	N	S	S	A	2	N	N	N
153	153	80250	M	45	B	CS	B		N	N	N	S	S	N	S	N	A	4	N	S	N
154	154	291351	F	74	P	CS	B		S	N	S	S	S	N	N	N	A	26	N	N	N
155	155	238146	F	47	N	SS		A	S	S	N	N	S	N	N	S	A	10	N	N	N
156	156	291385	M		B	CS	B		S	N	N	N	N	N	N	N	A	6	N	S	N
157	157	256963	F	52	N	SS		A	S	S	N	S	N	S	S	S	A	15	N	N	N
158	158
159	159	291469	M	53	N	SS		B	N	N	N	N	N	N	S	S	A	5	N	N	N
160	160	291493	M	47	N	SS		B	S	S	N	S	S	N	S	S	A	8	N	N	N
161	161	289548	F	43	B	SS		A	S	N	S	S	S	S	N	S	A	18	N	S	N
162	162	288746	F	68	B	SS		A	S	S	N	N	S	S	N	S	A	20	N	N	N
163	163
164	164	291663	M	85	N	SS		B	N	N	N	N	N	N	N	S	A	7	N	S	N
165	165	280229	M	76	B	SS		A	S	S	N	S	N	N	N	N	A	6	N	N	N
166	166	291635	M	64	P	SS		B	S	N	N	N	N	N	S	S	A	6	N	S	N
167	167	291629	F	57	N	CS	B		S	S	N	S	S	N	S	N	A	8	N	S	N
168	168	291583	M	49	P	CS	B		S	S	N	S	N	N	S	N	A	9	N	S	N
169	169	291657	M	81	P	CS	B		S	N	N	S	N	N	N	N	A	12	N	N	N
170	170	5905	M	53	P	CS	B		S	S	N	N	S	N	N	S	A	7	N	S	N
171	171	217501	M	68	P	CS	B		N	N	N	S	N	N	N	S	A	14	N	S	N
172	172
173	173	291870	M	54	N	CS	B		N	N	N	N	N	N	S	S	A	5	N	S	N
174	174	291813	M	56	B	CS	B		N	N	S	S	N	N	N	S	A	8	N	S	N
175	175	291851	M	48	P	CS	B		N	N	N	S	N	N	S	N	A	9	N	N	N
176	176	70002	M	64	N	SS		A	S	N	N	N	S	N	N	N	A	13	N	N	N
177	177	291814	M	69	N	CS	B		N	N	N	N	N	N	N	S	A	56	N	N	S
178	178	291968	M	76	B	SS		B	S	S	N	N	N	N	S	S	O	47	N	N	S
179	179	291807	M	75	B	SS		B	S	S	N	S	N	N	N	S	A	21	N	N	N
180	180	292630	M	49	N	SS		B	S	N	N	S	N	N	N	N	A	7	N	N	N
181	181	292054	F	48	P	CS	B		S	S	N	S	S	N	N	S	A	16	N	N	N
182	182	292884	M	64	P	CS	B		N	N	N	S	N	N	S	S	A	12	N	N	N
183	183	292763	F	24	N	CS	B		S	S	N	N	S	N	S	N	A	13	N	N	N
184	184	290865	M	74	B	CS	B		N	N	N	S	N	N	S	S	A	5	N	S	N
185	185	291023	F	80	B	CS	B		S	S	N	S	S	N	N	S	A	4	N	S	N
186	186	201142	F	47	P	SS		A	S	S	S	S	S	N	N	N	A	10	N	N	N
187	187	260174	M	81	P	CS	B		N	N	N	N	N	N	N	N	A	8	N	S	N
188	188	290561	M	65	N	CS	B		N	S	N	S	N	N	S	N	A	17	N	S	N
189	189	291581	M	70	P	CS	B		S	N	N	S	N	N	S	N	A	8	N	N	N
190	190	292127	F	76	P	CS	B		S	S	S	N	S	S	S	S	A	7	N	S	N
191	191	292057	M	82	P	SS		A	S	N	N	N	S	N	N	N	A	16	N	S	N
192	192	291892	M	54	N	SS		B	S	N	N	S	N	N	N	N	A	34	N	S	N
193	193	217611	F	64	B	SS		B	S	N	N	N	S	N	N	N	A	9	N	N	N
194	194	292106	F	55	B	CS	B		S	N	N	S	N	N	S	S	A	6	N	S	N
195	195	292042	F	47	P	CS	B		S	N	N	N	S	N	N	N	A	9	N	S	N
196	196	292055	M	47	P	CS	B		N	N	N	N	N	N	N	N	A	9	N	S	N
197	197
198	198	291945	M	77	N	SS		A	S	N	N	N	N	N	N	S	O	8	N	N	N
199	199	292137	M	88	P	SS		B	S	N	N	N	N	N	S	S	A	20	N	N	N
200	200	292652	M	48	P	SS	B		S	S	N	N	N	N	S	N	A	7	N	N	N
201	201	291860	M	53	P	CS	B		S	N	N	S	N	N	S	S	A	5	N	S	N
202	202	179448	M	68	B	CS	B		S	S	N	N	S	N	S	S	A	6	N	S	N
203	203	204541	M	60	P	CS	B		S	S	S	S	S	N	S	N	A	9	N	N	N
204	204	292764	F	53	P	SS		B	S	N	N	S	N	N	N	S	A	27	S	N	N
205	205
206	206	292340	F	62	B	CS	B		S	N	N	N	N	N	S	N	A	3	N	N	N
207	207	292420	F	56	P	CS	B		S	S	N	N	S	N	N	N	A	18	N	S	N
208	208	292306	F	53	P	SS		A	S	N	N	S	N	S	S	S	A	11	N	N	N
209	209	292197	M	54	N	CS	B		S	N	N	N	N	N	S	S	A	7	N	S	N
210	210	292311	F	36	P	CS	B		N	N	N	S	N	N	S	S	A	5	N	S	N
211	211	292327	M	68	P	SS		A	N	N	N	N	N	N	N	N	A	4	N	N	N
212	212	54325	M	83	P	SS		B	S	N	N	N	N	N	N	S	A	33	N	N	N
213	213	292298	M	58	P	CS	B		S	S	N	S	S	N	N	S	A	19	N	N	N
214	214	292320	F	72	P	CS	A		S	N	N	S	N	N	N	S	O	14	N	N	N
215	215	214265	F	61	P	CS	B		N	N	N	N	N	N	S	N	A	6	N	S	N
216	216	292480	M	52	P	CS	B		N	N	N	S	N	N	S	S	A	7	N	S	N
217	217
218	218	292592	F	96	N	SS		B	S	N	N	N	N	N	N	S	O	2	N	N	S
219	219	292397	F	65	P	CS	B		S	S	N	S	N	N	N	N	A	9	N	S	N
220	220	292203	F	59	N	SS		A	S	N	N	S	N	S	S	S	A	61	N	N	S
221	221	292739	M	59	N	CS	B		N	N	N	N	N	N	S	N	A	4	N	S	N
222	222	176104	M	63	P	SS		A	S	N	N	N	S	S	S	S	A	5	N	N	N
223	223	63188	M	90	N	SS		A	S	N	N	S	N	N	N	N	A	9	N	N	N
224	224
225	225	292629	M	54	P	CS	B		S	S	N	N	N	N	S	S	A	11	N	S	N
226	226
227	227	119885	F	65	B	SS		A	S	N	N	S	N	N	S	S	A	7	N	N	N
228	228
229	229	293239	M	36	P	CS	B		N	N	N	S	N	N	N	S	A	18	N	S	N
230	230	293245	M	50	N	CS	A		N	N	N	N	N	N	S	S	A	35	N	N	S
231	231	293343	M	57	P	SS		B	S	S	N	S	S	N	N	N	A	5	N	N	N
232	232	293194	M	63	P	SS		B	S	S	N	S	N	N	S	N	A	16	N	N	S
233	233	293110	M	61	N	SS		B	S	N	N	S	S	N	S	N	A	7	N	S	N
234	234	293129	M	48	P	CS	B		N	N	N	S	N	S	S	N	A	6	N	N	N
235	235	293133	F	45	P	CS	B		N	S	S	N	S	N	N	N	A	9	N	N	N
236	236	260737	F	56	P	SS		A	S	N	N	N	S	S	N	S	A	6	N	N	N
237	237	292742	F	57	P	SS		A	N	S	N	N	S	N	S	N	A	6	N	S	N
238	238	140993	M	49	N	SS		B	S	N	N	S	S	N	S	N	A	8	N	N	N
239	239	293121	M	69	N	SS		A	S	N	N	N	S	N	N	S	A	36	S	N	S
240	240	293118	F	68	B	SS		A	S	S	N	N	N	N	N	N	A	5	N	N	N
241	241	289404	M	85	P	CS	B		S	S	N	N	S	N	S	S	A	6	N	N	N
242	242	294010	M	49	P	CS	B		S	S	N	S	N	N	S	N	A	7	N	S	N
243	243	283050	M	61	N	CS	B		S	S	N	S	N	N	S	N	A	4	N	S	N
244	244	293741	M	48	N	CS	B		S	S	N	S	N	N	S	S	A	5	N	N	N
245	245	293137	M	60	N	CS	B		S	S	N	N	S	N	N	S	A	7	N	S	N
246	246	293627	F	50	P	CS	B		S	N	N	S	N	N	S	N	A	5	N	S	N
247	247	293604	F	62	P	CS	B		S	S	N	S	S	N	N	S	A	19	N	N	N
248	248	293732	M	68	P	CS	B		S	N	N	S	S	S	N	N	A	4	N	S	N
249	249	293620	M	53	P	CS	B		N	N	N	S	N	N	N	S	A	22	N	N	N
250	250	122709	F	74	B	CS	B		S	N	N	S	N	N	N	S	A	5	N	N	N
251	251	293683	M	56	P	CS	B		S	S	N	N	S	N	N	S	A	5	N	S	N
252	252	293779	F	69	P	CS	B		S	S	S	S	N	N	N	N	A	8	N	S	N
253	253	54946	M	64	P	CS	B		S	S	N	N	S	N	N	S	A	8	N	N	N
254	254	122307	F	95	B	SS		A	S	N	S	N	N	N	S	S	A	7	N	N	N
255	255
256	256	146613	F	51	P	CS	B		S	S	N	S	N	N	S	N	A	5	N	S	N
257	257	293855	M	52	N	CS	B		S	N	N	N	S	N	N	S	A	6	N	S	N
258	258	293833	F	65	P	CS	B		S	N	N	S	N	N	S	N	A	6	N	N	N
259	259	293440	M	88	P	CS	B		S	N	N	N	N	N	N	N	O	20	N	S	N
260	260	123035	M	57	P	CS	A		N	S	N	N	S	N	S	N	O	2	N	N	N
261	261	54994	F	78	B	SS		A	S	N	N	N	S	N	N	S	A	35	N	S	N
262	262
263	263	294086	M	71	P	CS	B		S	S	N	N	S	N	S	S	A	16	N	S	N
264	264	294115	F	74	P	CS	A		S	S	N	N	N	N	N	S	O	19	N	N	S
265	265	294291	F	59	P	CS	B		S	S	N	N	N	N	N	S	A	3	N	N	N
266	266	294288	M	64	P	CS	B		N	N	N	N	N	N	N	S	A	10	N	N	N
267	267	71607	F	56	P	SS		B	S	S	N	N	N	N	N	S	A	16	N	N	N
268	268	123035	M	57	P	CS	A		N	S	N	S	S	N	S	S	O	2	N	N	N
269	269
270	270	22402	F	79	P	SS		A	S	S	N	N	S	S	N	S	A	3	N	N	N
271	271	294052	M	68	N	CS	B		S	N	N	N	N	N	N	S	A	6	N	S	N
272	272	74502	M	67	P	CS	B		S	S	N	S	S	N	N	S	A	10	N	N	N
273	273	294394	F	85	P	CS	B		S	N	N	N	S	N	N	N	A	12	N	N	N
274	274	294106	M	47	P	SS		B	S	N	N	N	S	N	S	S	A	12	N	N	N
275	275	294144	M	81	P	CS	B		S	N	N	N	N	N	N	N	A	8	N	S	N
276	276	4905	F	60	P	SS		B	N	N	N	S	N	N	N	N	A	12	N	N	N
277	277	294104	M	54	P	CS	A		S	N	N	S	N	N	S	N	A	5	N	S	N
278	278	294083	M	53	P	CS	B		S	N	N	S	N	N	N	S	A	12	N	S	N
279	279	294185	F	80	P	SS		A	S	S	N	N	S	S	N	S	A	9	N	N	N
280	280	271016	F	79	P	SS		A	S	S	S	N	S	N	N	S	A	17	N	N	N
281	281	294633	M	52	B	CS	B		N	S	N	N	S	N	N	N	A	45	S	N	N
282	282	294435	M	43	P	CS	B		S	N	N	S	N	N	N	N	A	7	N	S	N
283	283	294525	M	46	P	CS	B		S	N	N	S	N	N	S	S	A	5	N	S	N
284	284	294630	M	76	P	CS	B		S	S	N	S	S	N	S	N	A	16	N	N	N
285	285	294631	M	67	P	CS	B		S	S	N	N	S	N	N	N	A	23	N	N	N
286	286	294212	M	72	P	CS	B		S	N	N	N	N	N	N	S	A	8	N	S	N
287	287	293242	M	64	N	CS	B		S	N	N	N	N	S	N	N	A	4	N	S	N
288	288	294541	M	75	P	CS	B		S	N	N	S	N	N	N	S	A	4	N	N	N
289	289	294542	F	64	N	CS	B		S	S	N	N	S	N	S	N	A	11	N	N	N
290	290	294506	F	50	N	CS	B		S	N	N	N	N	N	N	N	A	11	N	S	N
291	291	294743	F	86	P	CS	B		S	S	N	S	S	N	N	S	A	10	N	N	N
292	292	40049	F	60	N	SS		A	S	S	N	N	S	N	S	N	A	14	N	N	S
293	293	294745	M	59	P	CS	B		N	N	N	S	N	N	S	N	A	9	N	S	N
294	294	294742	F	66	P	CS	B		S	N	N	N	S	N	N	S	A	7	N	N	N
295	295	84981	F	52	B	SS		A	S	N	N	S	N	N	S	N	A	8	N	N	N
296	296	294914	F	56	B	CS	B		S	S	N	S	S	S	S	S	A	7	N	S	N
297	297	294952	M	64	P	CS	B		N	N	N	N	N	N	S	S	A	4	N	S	N
298	298	294979	M	42	P	SS		B	N	N	N	S	N	N	N	N	A	9	N	N	N
299	299	294932	F	68	P	CS	B		S	S	N	S	S	N	N	S	A	13	N	S	N
300	300	293426	F	63	B	CS	B		S	S	N	N	N	N	N	S	A	6	N	S	N
301	301	294748	M	74	N	CS	A		S	S	N	N	N	N	N	S	O	2	N	N	N
302	302	294744	M	66	N	CS	B		S	S	N	N	S	N	S	N	A	9	N	N	N
303	303	294985	F	87	P	SS		A	S	N	N	S	N	S	N	S	A	5	N	N	N
304	304	32699	F	56	P	CS	A		S	S	N	N	S	N	N	N	O	3	N	N	N
305	305	294438	M	52	P	CS	B		N	N	N	S	N	N	S	S	A	11	N	N	N
306	306
307	307	294958	F	74	N	SS		A	S	S	N	S	S	S	S	S	A	7	N	N	N
308	308	294969	F	56	N	SS		A	S	S	N	N	S	N	N	N	A	23	N	N	N
309	309	294966	M	64	P	SS		A	S	N	N	S	N	N	N	S	A	8	N	N	N
310	310
311	311	294253	F	84	P	CS	B		S	S	N	N	N	N	N	N	A	22	N	N	N
312	312	290660	F	72	P	SS		A	S	S	N	N	S	N	N	S	O	104	S	N	S
313	313	295199	M	66	N	CS	B		N	N	N	N	N	N	N	N	A	10	N	N	N
314	314	295271	M	69	B	SS		A	N	S	N	N	N	N	N	S	A	5	N	N	N
315	315	295298	F	48	P	SS		B	S	N	N	S	S	N	N	N	A	7	N	N	N
316	316	295398	F	43	B	CS	B		N	N	N	S	N	N	N	N	A	5	N	N	N
317	317	295355	M	25	N	CS	B		N	N	N	N	N	N	S	N	A	7	N	S	N
318	318	295372	M	63	B	CS	B		N	N	N	N	N	N	S	S	A	6	N	S	N
319	319	295316	M	85	P	CS	B		S	N	N	S	N	S	N	N	A	5	N	S	N
320	320	295301	M	59	P	CS	B		N	S	N	N	N	N	N	S	A	6	N	S	N
321	321	295302	M	55	P	CS	B		N	N	N	S	N	N	S	S	A	6	N	N	N
322	322	295456	F	61	P	CS	B		S	N	N	S	S	S	S	N	A	7	N	N	N
323	323	123458	M	66	N	SS		A	S	N	N	S	N	N	N	S	A	8	N	N	N
324	324	295582	M	66	P	CS	B		S	N	N	N	N	N	S	N	A	13	N	N	N
325	325	295493	F	40	P	CS	B		S	N	S	N	S	N	N	S	A	14	N	S	N
326	326	295522	M	69	P	CS	B		S	S	N	N	N	N	S	S	O	13	N	N	N
327	327	295525	M	54	N	CS	B		S	S	N	N	S	N	S	N	A	9	N	S	N
328	328	295366	M	67	P	CS	B		N	N	N	N	N	N	N	N	A	6	N	S	N
329	329	295569	M	54	P	SS		A	S	S	N	S	S	N	S	S	A	21	N	N	N
330	330	227869	F	86	B	SS		A	S	N	N	S	S	N	N	S	A	12	N	S	N
331	331
332	332
333	333	295362	M	53	P	SS		A	S	N	N	S	N	N	S	N	A	38	S	N	N
334	334	295381	M	76	P	SS		A	N	N	N	S	N	N	N	S	A	13	N	N	N
335	335	295350	F	72	P	SS		A	S	N	N	S	S	N	N	N	A	7	N	S	N
336	336	295364	F	49	P	SS		B	S	N	N	S	S	S	S	N	A	10	N	N	N
337	337	234029	F	75	N	CS	B		S	S	N	S	S	S	N	S	A	4	N	S	N
338	338	295354	F	62	P	CS	B		S	N	N	S	N	N	S	S	A	6	N	S	N
339	339
340	340	294740	M	82	P	CS	B		N	N	N	N	N	N	N	N	O	17	N	S	N
341	341
342	342	295756	M	84	P	CS	A		S	S	N	N	N	N	S	S	O	2	N	N	N
343	343	231401	F	81	B	CS	A		S	N	S	N	N	N	N	N	O	38	N	N	S
344	344
345	345	294942	F	88	B	CS	B		N	N	N	N	N	N	S	N	O	28	N	N	S
346	346	296366	M	70	P	SS		A	N	S	N	N	N	N	S	N	A	6	N	N	N
347	347	296553	F	77	P	CS	B		S	S	N	N	S	S	S	N	A	7	N	S	N
348	348	296135	M	78	P	CS	B		N	N	N	N	N	N	N	S	A	6	N	S	N
349	349	295292	M	75	P	CS	B		S	N	N	N	N	N	N	N	A	6	N	N	N
350	350	296262	M	59	B	CS	A		S	S	N	S	S	N	N	S	O	3	N	N	N
351	351	296272	M	60	P	CS	B		S	S	S	N	S	S	S	N	A	4	N	S	N
352	352	296243	M	68	B	CS	B		N	N	N	N	S	N	S	N	A	5	N	S	N
353	353	296237	M	69	P	CS	B		S	N	N	S	N	N	S	N	A	7	N	N	N
354	354	296156	M	50	P	CS	B		N	S	N	N	S	N	N	N	A	8	N	S	N
355	355	296134	M	68	P	CS	B		N	N	N	N	N	N	S	N	A	19	N	N	N
356	356	296235	M	77	P	CS	B		S	N	N	N	N	N	S	N	A	21	N	N	N
357	357	295721	F	55	P	CS	B		N	N	N	S	S	N	N	S	A	8	N	S	N
358	358	295807	M	76	P	CS	B		N	S	S	S	N	N	N	N	A	4	N	S	N
359	359	295967	M	47	P	CS	B		N	N	N	N	N	N	N	S	A	4	N	N	N
360	360	295784	F	85	N	CS	B		N	N	N	N	N	N	S	N	A	10	N	S	N
361	361	124265	M	62	P	SS		A	S	S	N	S	S	N	S	N	A	35	N	N	S
362	362	236182	F	62	B	SS		A	S	S	N	S	S	N	N	S	A	43	S	N	N
363	363
364	364	296092	M	50	P	CS	B		N	N	N	N	N	N	S	S	A	7	N	S	N
365	365	296115	M	55	P	CS	B		S	N	N	S	N	N	S	N	A	6	N	S	N
366	366	295775	M	61	P	CS	B		N	N	N	S	S	S	N	N	A	11	N	S	N
367	367	295783	M	35	N	CS	B		N	N	N	S	N	N	N	N	A	7	N	S	N
368	368	295780	M	59	B	CS	B		S	S	N	S	N	N	N	N	A	7	N	N	N
369	369	295749	F	51	B	SS		A	N	N	N	N	N	S	S	N	A	5	N	S	N
370	370	295969	M	62	P	CS	B		S	S	N	S	S	N	N	S	O	8	N	N	N
371	371	8595	M	61	P	CS	A		S	N	N	N	N	N	N	N	O	19	N	N	S
372	372
373	373	297607	M	42	P	CS	A		N	N	N	N	N	N	N	N	O	2	N	S	N
374	374	133480	F	79	P	CS	A		S	S	N	N	S	N	N	N	O	5	N	S	N
375	375	267745	M	62	B	CS	B		S	S	S	N	N	N	N	S	A	10	N	N	N
376	376
377	377	296690	M	66	P	CS	B		S	N	N	N	N	N	N	S	0	18	N	S	N
378	378	296701	M	68	P	SS		B	N	N	N	S	N	N	N	N	A	12	S	N	N
379	379	296591	M	76	P	CS	B		S	S	N	N	S	S	S	S	A	6	N	S	N
380	380
381	381	296704	F	45	N	CS	B		N	S	N	S	N	N	S	N	A	5	N	S	N
382	382	296689	F	59	P	CS	B		S	S	N	S	N	S	S	S	A	13	N	N	N
383	383	296656	F	48	N	CS	B		N	N	N	S	S	N	S	N	A	7	N	S	N
384	384	296687	F	43	P	CS	B		N	N	N	S	N	N	N	N	A	11	N	N	N
385	385	296674	F	33	P	CS	B		N	N	N	N	S	S	N	S	A	7	N	N	N
386	386	296718	M	69	B	CS	B		N	N	N	N	N	S	S	S	A	6	N	S	N
387	387	296766	M	57	N	SS		A	N	N	N	S	N	N	S	S	A	4	N	S	N
388	388	297211	M	82	N	CS	B		S	N	N	N	N	N	S	S	A	9	N	N	N
389	389
390	390	297202	M	50	P	CS	B		N	N	N	S	N	N	S	N	A	9	N	S	N
391	391	297085	F	67	N	CS	B		S	S	N	S	S	N	N	N	A	10	N	S	N
392	392	297099	M	62	P	CS	B		S	S	N	N	S	N	S	S	A	10	N	S	N
393	393	297370	M	68	P	CS	B		N	N	N	S	S	N	S	N	A	7	N	N	N
394	394	297077	F	65	P	CS	B		S	S	N	N	S	N	N	S	A	7	N	N	N
395	395	297494	F	70	B	CS	B		S	N	S	S	S	S	N	S	A	20	N	S	S
396	396	71822	F	86	P	CS	B		S	N	S	N	N	N	N	S	A	7	N	S	N
397	397	176067	M	76	B	CS	B		S	S	N	S	S	N	S	S	O	21	S	N	N
398	398	297062	M	71	P	CS	B		N	N	N	S	N	N	S	N	A	20	N	N	N
399	399	38529	M	56	P	SS	A		S	N	N	S	N	S	S	S	A	7	N	S	N
400	400	297104	F	87	P	CS	B		S	N	S	S	S	N	N	S	A	9	N	S	N
401	401	90437	M	64	P	SS		A	S	S	N	S	N	N	N	S	A	4	N	N	N
402	402	82620	M	63	B	SS		B	S	N	N	N	S	N	N	N	A	7	N	S	N
403	403
404	404	9905	M	66	P	SS		A	S	N	S	S	S	N	N	S	A	8	N	N	N
405	405	298256	M	61	B	CS	B		S	N	N	S	N	N	S	N	A	5	N	S	N
406	406	298066	M	56	B	SS		A	S	S	N	S	S	N	N	N	A	33	S	N	N
407	407	298076	M	55	N	SS		A	S	N	N	S	S	N	N	S	A	41	S	N	N
408	408	7851	M	56	P	SS		A	N	N	N	S	S	N	N	S	A	6	N	N	N
409	409	107377	F	71	P	SS		B	S	N	N	S	S	S	N	S	A	25	N	N	N
410	410	140087	M	57	P	CS	B		S	S	N	N	S	N	N	N	A	21	S	N	N
411	411	298082	M	68	B	CS	B		S	S	S	N	N	S	N	N	A	18	N	S	S
412	412
413	413	298086	F	46	P	CS	B		S	S	N	S	S	N	N	N	A	12	N	S	N
414	414
415	415	298052	M	76	B	CS	B		S	N	N	N	N	N	N	S	O	25	N	S	S
416	416	297492	M	45	N	CS	B		N	N	N	N	N	N	S	N	A	7	N	S	N
417	417	255340	F	64	P	CS	B		S	S	S	S	S	N	S	N	A	17	N	S	N
418	418
419	419	297576	M	56	P	CS	B		N	N	N	S	N	N	S	N	A	18	N	N	N
420	420	207813	F	90	N	SS		A	S	N	N	S	N	N	N	S	A	10	N	N	N
421	421	297675	F	85	P	CS	B		N	N	N	N	N	N	S	S	O	12	N	S	S
422	422
423	423	297579	M	56	N	CS	B		S	N	N	N	N	N	S	N	A	7	N	S	N
424	424	297590	M	56	N	SS		B	S	S	N	N	N	N	S	N	A	5	N	N	N
425	425
426	426	88907	M	70	N	SS		A	S	N	N	N	N	N	S	N	A	14	N	N	S
427	427	297581	F	73	P	SS		A	S	S	N	S	N	N	N	S	O	26	S	N	S
428	428
429	429	297616	M	52	P	CS	B		S	S	S	S	S	N	N	S	A	6	N	S	N
430	430
431	431
432	432
433	433	298054	F	77	B	CS	B		N	S	N	N	S	N	N	S	A	15	N	N	N
434	434	298072	F	43	P	CS	B		S	N	N	S	N	N	N	N	A	6	N	N	N
435	435	276668	M	66	P	SS		A	S	S	N	S	N	S	N	S	A	27	N	N	N
436	436	298258	M	57	N	CS	B		N	N	N	S	N	N	S	S	A	7	N	S	N
437	437
438	438	298360	F	70	P	CS	B		S	S	N	N	N	N	N	S	A	34	S	N	N
439	439	298350	M	49	P	CS	B		N	N	N	S	S	N	S	N	A	6	N	N	N
440	440	298352	M	64	P	CS	B		S	N	N	S	N	N	N	N	A	7	N	N	N
441	441	34828	F	80	P	SS		A	S	N	N	S	N	S	N	N	A	13	N	N	N
442	442	297978	M	37	P	CS	B		S	N	N	S	N	N	N	N	A	5	N	S	N
443	443
444	444	297617	M	78	P	CS	B		N	N	N	N	N	N	S	N	A	5	N	S	N
445	445	297970	M	80	P	CS	B		S	S	N	S	S	N	N	S	O	3	N	S	N
446	446
447	447	297882	M	65	P	CS	B		S	N	N	N	N	N	N	N	A	5	N	S	N
448	448	124363	M	66	P	CS	B		N	S	N	S	N	N	N	S	A	5	N	S	N
449	449
450	450	242714	F	69	P	CS	A		S	S	N	N	S	N	S	N	O	7	N	S	N
451	451	296582	F	66	P	CS	B		S	N	S	N	N	N	S	S	A	6	N	S	N
452	452	183186	M	64	P	SS		A	S	S	S	N	S	N	N	S	O	34	N	N	S
453	453
454	454	298703	M	60	P	CS	A		S	S	N	S	N	N	S	S	O	17	N	S	N
455	455
456	456	298477	M	49	N	CS	B		S	N	N	N	N	N	N	N	A	3	N	S	N
457	457
458	458
459	459	298385	F	66	B	CS	B		N	N	N	S	N	N	N	S	A	7	N	N	N
460	460	298398	M	48	N	CS	B		N	N	N	S	N	N	N	N	A	4	N	S	N
461	461	298376	F	69	B	SS		A	S	N	N	S	N	N	S	N	O	13	N	N	N
462	462	298590	M	59	B	CS	B		S	N	N	S	S	N	S	S	A	5	N	S	N
463	463
464	464	298693	F	67	B	CS	B		N	S	N	S	N	N	S	S	A	7	N	N	N
465	465	298698	F	58	P	CS	B		N	N	N	S	S	S	N	N	A	10	N	S	N
466	466	298674	M	87	B	CS	A		S	S	N	N	N	N	S	N	O	22	N	N	S
467	467	298694	F	75	B	CS	B		S	S	N	N	S	N	S	S	A	62	N	N	S
468	468	298697	M	85	P	SS		A	S	S	N	N	S	N	N	S	A	10	N	N	S
469	469
470	470	298382	M	48	B	CS	B		S	N	N	S	S	N	S	S	A	22	N	N	N
471	471	298404	M	52	P	CS	B		N	N	N	S	N	N	S	S	A	18	N	N	N
472	472	298397	M	57	N	CS	B		N	S	N	S	N	N	N	S	A	11	N	S	N
473	473	298430	F	76	P	SS		B	S	N	N	N	N	N	N	N	A	2	N	N	N
474	474
475	475	298613	F	66	P	CS	B		S	N	N	N	N	N	S	N	A	4	N	N	N
476	476	294493	F	63	B	SS		A	S	N	N	S	N	N	N	N	A	35	S	N	N
477	477	64271	F	47	P	SS		B	S	N	N	S	N	N	S	N	A	6	N	S	N
478	478	291023	F	83	P	CS	B		S	S	N	S	S	N	N	S	A	28	N	S	N
479	479	299855	F	77	P	CS	B		S	S	N	N	N	S	N	S	A	11	N	N	N
480	480	299788	F	60	P	SS		A	S	S	N	S	S	N	S	S	A	25	S	S	N
481	481	299900	F	72	P	CS	B		S	N	N	S	S	N	S	S	A	3	N	S	N
482	482	299905	F	63	B	SS		A	S	S	N	N	S	N	S	S	A	5	N	N	N
483	483	299688	M	77	B	SS		B	N	N	N	N	N	N	N	S	A	7	N	S	N
484	484	299979	M	82	P	CS	A		S	S	N	N	S	S	N	S	O	3	N	S	N
485	485
486	486	299907	M	55	B	CS	B		N	N	N	N	N	N	N	S	A	9	N	S	N
487	487	93185	F	86	P	SS		A	S	N	N	S	S	N	N	S	A	8	N	N	N
488	488	298437	M	75	P	CS	B		S	N	N	N	N	N	N	S	A	6	N	S	N
489	489	298925	M	54	B	CS	B		N	S	N	S	S	N	N	S	A	11	N	S	N
490	490	299041	F	48	B	CS	B		S	N	S	S	N	N	N	N	A	6	N	S	N
491	491	299113	M	52	N	CS	B		S	N	N	N	N	N	N	N	A	20	N	N	N
492	492
493	493	299177	F	50	P	CS	B		N	N	N	N	S	N	S	S	A	6	N	S	N
494	494	299172	M	74	B	CS	B		S	N	N	S	N	N	N	S	A	7	N	S	N
495	495	299294	M	48	N	CS	B		N	S	N	S	N	N	S	N	A	6	N	S	N
496	496	188407	M	50	B	CS	B		S	S	N	S	S	N	N	S	A	5	N	S	N
497	497	146933	M	78	P	SS		A	N	S	N	N	S	N	N	S	A	5	N	N	N
498	498	299394	M	57	P	CS	B		S	N	N	N	S	N	N	S	A	13	N	S	N
499	499	299512	M	55	P	CS	B		N	S	N	S	S	N	N	N	A	5	N	S	N
500	500	299418	M	56	P	CS	B		N	N	N	N	N	N	N	S	A	5	N	S	N
501	501
502	502
503	503	299687	F	63	B	CS	B		S	N	N	N	S	S	N	S	A	6	N	N	N
504	504	299383	M	50	P	CS	B		N	N	N	S	N	N	N	N	A	6	N	S	N
505	505	290072	M	56	P	CS	B		S	N	N	S	N	N	N	N	A	6	N	S	N
506	506
507	507
508	508
509	509	299392	M	68	P	CS	B		N	N	N	N	N	N	S	N	A	7	N	S	N
510	510	299046	M	76	B	SS		A	S	N	N	N	N	S	N	N	A	25	S	N	N
511	511	299032	M	62	B	CS	B		N	N	N	S	N	N	S	N	A	8	N	S	N
512	512	299120	M	61	N	CS	B		S	S	N	N	S	N	S	N	A	6	N	S	N
513	513
514	514
515	515	298908	F	78	B	CS	B		N	N	S	N	N	N	N	S	O	33	N	S	S
516	516	278325	M	67	P	SS		A	S	N	N	N	N	N	S	S	A	8	N	N	N
517	517	299040	M	62	B	CS	B		S	N	N	S	S	N	N	N	A	8	N	S	N
518	518	298926	M	48	P	CS	B		N	N	N	N	N	N	N	N	A	8	N	S	S
519	519	20800	M	60	P	CS	B		S	N	N	S	S	S	N	S	A	6	N	S	N
520	520	298904	M	77	P	CS	B		N	N	N	N	N	N	N	S	A	7	N	S	N
521	521	5051	M	62	P	CS	B		N	S	N	S	N	N	N	S	A	20	N	N	S
522	522
523	523	300187	F	52	P	CS	B		S	S	N	N	N	N	S	N	A	9	N	S	N
524	524
525	525	300468	M	74	P	CS	B		N	N	N	N	N	N	N	S	A	24	N	N	S
526	526	300622	M	67	N	CS	B		N	N	N	S	N	S	S	S	A	9	N	S	N
527	527
528	528	300595	F	62	P	CS	B		N	S	N	N	N	N	N	S	A	7	N	S	N
529	529	300561	M	90	N	SS		A	S	N	N	N	N	N	N	N	A	7	N	N	N
530	530	300391	M	53	B	SS		B	S	S	N	S	S	N	N	N	A	4	N	N	N
531	531	300381	M	76	B	SS		A	S	S	N	N	N	N	N	N	A	12	N	N	N
532	532	300353	M	81	B	CS	B		N	N	N	N	N	N	S	S	O	14	N	S	S
533	533	300268	M	54	N	CS	B		S	N	N	S	N	N	S	N	A	7	N	S	N
534	534
535	535
536	536	300314	M	68	P	CS	B		N	N	N	S	N	N	S	S	A	12	N	S	N
537	537	280244	F	48	P	CS	B		S	N	N	S	N	S	S	S	A	6	N	N	N
538	538	300811	M	66	B	CS	B		S	S	N	S	S	S	S	N	A	6	N	S	N
539	539	300814	M	70	P	CS	B		S	N	S	N	N	N	S	S	A	10	N	S	N
540	540	300791	F	73	B	CS	B		S	S	N	S	S	N	N	N	A	6	N	S	N
541	541	300789	F	67	B	SS		A	S	S	N	S	N	S	N	S	A	6	N	S	N
542	542	300810	M		B	CS	B		S	N	N	S	N	N	N	S	A	7	N	S	N
543	543	300760	M	82	P	CS	B		S	N	N	N	S	N	N	S	A	5	N	N	N
544	544	300717	M	61	N	CS	B		N	N	N	N	S	N	S	S	A	8	N	S	N
545	545	300790	M	58	P	CS	B		S	N	N	N	N	N	S	S	A	9	N	S	N
546	546	300734	F	65	B	CS	B		S	N	N	N	S	N	S	S	A	6	N	S	N
547	547	300776	F	55	P	CS	B		N	N	N	S	N	S	N	S	A	7	N	S	N
548	548	300813	M	69	P	CS	B		S	S	N	N	S	N	N	N	A	41	S	N	S
549	549	300182	F	79	P	CS	B		S	N	N	N	N	N	S	S	A	34	N	S	S

## Sheet: D1
INDEX	ERYTHROCYTE	HEMOGLOBIN	HEMATOCRIT	NRBC	LEUCOCYTES	NEUTROPHILES	LYMPHOCYTES	NLR	PCR	PLATELET	PDW	MPV	P-LCR	PCT	IG%	IG	CK-MB	TNT	RDW-SD	RDW-CV
1	5.08	14.5	44.4	0	9.36	4.72	3.07		22.01	240		10.4			0.2	0.02	13.5	0.213	46	14.4
2	4.28	12	37.9	0	12.36	10.94	1.02		4.89	223		12.9			0.2	0.02	13.89	0.084	35	12.1
3
4
5																	13.32	0.273
6	4.76	15	44.1	0	11.22	7.61	2.56			225		10.8			0.3	0.03	25.72	0.709	44.6	13.8
7																	49.24	2.64
8	5.11	14.1	43.3	0	9.12	6.66	1.59			247		10			0.2	0.02	273.9	2.15	46.8	15.2
9
10	4.56	13.4	40.7	0	6.33	4.01	0.97		11.97	216		10.1			0.2	0.01	6.65	0.042	43.2	13.3
11
12	4.4	13.1	39.3	0	9.71	8.82	0.35			365		10.7			0.3	0.03	45.56	0.511	45.1	13.8
13																	60.43	3.79
14	5.2	46.7	16.6	0	12.59	8.6	3			259					0.6	0.08	536.5	11.59	43.1	13.1
15	5.3	15.6	47.7	0	10.41	8.67	1.14			188		11.4			0.2	0.02	42.58	0.256	47.1	14.5
16																	5.13	0.036	44	14.5
17	4.48	13.4	40.6	0	11.04	7.15	3.26			233		10.8			0.2	0.02	36.68	0.292	45.6	13.9
18	4.8	14.6	42.8	0	13.11	10.46	1.27			215		12.4			0.2	0.03	15.58	3.57	41.3	12.9
19	4.42	12.5	37.3	0	7.52	4.95	1.81			191		11.6			0.1	0.01	10.01	0.149	52	16.9
20	4.39	12.8	37.7	0	12.24	12.75	1.02			250		11.3			0.2	0.03	18.06	0.144	46.3	14.7
21	4.71	13.6	38.4	0	6.86	5.29	1.08			221		11.1			0.1	0.01	8.39	0.048	35	12
22									45.42								3.46	0.113
23	5.22	15.1	45.4	0	9.08	6.04	2.14		1.27	480		9.3			0.6	0.05	7.86	0.731	40.5	12.7
24
25	4.26	12.7	37.5	0	6.21	3.18	2.36			217		10.1			0	0	2.57	0.251	46.6	14.6
26																	1.52	0.017
27	3.77	12	35	0	11.39	10.29	0.65			223		11.3			0.4	0.04	23.27	0.758	50.3	14.8
28
29																	4.51	0.133
30	4.44	13.1	39.8	0	4.97	3.3	1		27.89	122		11.8			0.2	0.01	4.78	0.154	41.7	14.2
31	4.86	13.3	38.7	0	10.67	9.69	0.56		19.03	289		12.7			0.3	0.03	190.7	10	43	14.8
32	5.44	14.9	44.2	0	19.71	16.15	2.27			250		9.7			0.5	0.09			38.7	13
33	5.02	14.9	45	0	18.49	16.23	0.58		10.93	166		9			0.2	0.04	80.39	3.06	46.9	14.2
34	3.9	12.8	36.9	0	10.39	7.63	1.26			146		10.8			0.1	0.04			46.8	13.6
35	4.32	13	37.2	0	16.26	13.65	1.25			267		11.3			0.4	0.07	300	5.32	39.4	12.3
36	5.12	14.2	41.8	0	14.74	8.71	2.84		133.4	412		9.5			0.9	0.14	5.45	2.64	43.6	14.7
37	5.05	16	46.2	0	16.1	13.37	1.77			262		11.6			0.5	0.08	300	1.57	43.8	13.4
38	3.42	9.9	29.5	0	11.67	9.77	1.23			243		9.6			0.3	0.04	5.87	0.07	47.1	14.9
39	4.08	12.6	36.3	0	8.24	4.65	2.8			228		10.3			0.2	0.02	6.68	0.044	38.3	11.9
40																	6.49	0.123
41	5.55	16.4	46.6	0	8.93	4.19	3.37			250		10.8			0.3	0.03	2.88	2.02	39.2	12.9
42	5.55	16.4	46.6	0	8.93	4.19	3.37			250		10.8			0.3	0.03	2.88	2.02	39.2	12.9
43	4.71	14.4	44.5	0	9.68	8.55	6.84		5.62	222		11.7			0.3	0.03	381	3.25	46.8	13.6
44
45	3.27	7.7	24.5	0	13.6	12.23	0.86			396		9.4			0.5	0.07	5.54	0.092	42.5	15.6
46	5.1	14.2	44	0	5.73	5.02	0.53		86.27	84		13.1			0.2	0.01	28.84	1.3	40.1	12.5
47	4.21	13.5	39	0	13.52	10.4	1.95		8.27	284		10.3			0.5	0.07	6.05	0.123	43.1	12.9
48	4.16	11.9	36	0	10.49	5.29	2.5			300		11.3			0.2	0.02	2.93	0.141	43.7	13.7
49	5.39	15.6	45.1	0	12.91	8.91	3.2			252		10.3			0.2	0.03	199.2	4.45	42.4	13.9
50
51	4.1	13.3	38.9	0	7.77	5.32	1.69			248		10.9			0.3	0.02	202	0.936	45.8	13.2
52																	11.42	0.4
53	4.92	13.8	40.3	0	8.63	4.85	2.67			273		10.9			0.1	0.01	84.03	1.88	41.9	14.1
54	4.54	13.2	39.6	0	5.46	4.07	0.99		9.04	263		11.3			0.5	0.03	33.02	0.188	42.6	13.4
55	5.94	16.5	48.1	0	12.67	8.3	2.82		9.5	186		12.4			0.5	0.06	109.8	0.41	41.4	14
56	4.25	12.9	37.8	0	16.67	12.88	1.84			235		10.8			0.3	0.05	8.1	1.4	43.5	13.3
57
58
59	2.78	8.6	27.8	0	16.82	14.52	1.08			455		9.2			2.1	0.35	7.26	0.16	73.2	22.1
60
61
62	4.92	14	40.4	0	17.74	13.18	2.98			342		10.5			0.3	0.06	28.46	1.13	40.9	13.6
63
64
65	4.91	14.5	42.2	0	8.64	5.1	2.34			181		10.6			0.2	0.02	126.9	2.1	40.2	12.8
66
67
68	5	15	43	0	13.28	8.39	2.9			227		10.7			0.3	0.04	108.8	3.57	47.7	15.1
69	4.84	13.6	40.9	0	7.5	3.48	2.91			290		10.1			0.3	0.02	39.09	0.94	46.1	14.9
70																	88.28	1
71	4.82	14.5	43.5	0	12.4	9.82	1.85			307		10.9			0.3	0.04	61.58	2.89	42.7	13
72
73
74	4.54	13.2	38.3	0	5.43	4.06	0.77			172		10.6			0.2	0.01	138.5	4.28	43	14
75
76
77	4.72	14.5	42	0	6.81	4.21	1.81			160		12.4			0.3	0.02	48.52	0.349	43.3	13.2
78
79	3.76	11.1	34.2	0	9.27	7.56	0.9			220		11			0.2	0.02	123.3	4.66	45.7	13.8
80
81	4.42	12.4	38.3	0	12.32	11.19	0.8			264		10.8			0.6	0.07	164.8	2.91	44.4	14
82
83
84	4.23	12.5	39.8	0	8.68	6.29	1.45			175		10.6			1	0.09	2.36	0.025	56.3	16.3
85	4.47	13.4	39.5	0	14.82	13.8	0.45		163.54	188		12.2			0.3	0.04	489.1	5.05	45.9	14.2
86
87
88
89	5.44	16.5	47.3	0	22.28	18.15	1.38			210		12.3			0.3	0.06	300	4.76	41.3	13
90	5.63	15.6	46.7	0	5.59	2.03	2.77			214		11.5			0	0	15.97	0.213	40.7	13.5
91	4.78	14.3	41.6	0	13.02	10.33	0.9			240		11.8			0.3	0.04	300	10	43.1	13.6
92	4.49	13.6	41.3	0	10.21	9.3	0.54			198		12.3			0.6	0.06	2.27	0.024	48.9	14.6
93	4.45	13.2	40.2	0	7.49	5.43	1.2		29.62	157		11.8			0.3	0.02	2.59		45	13.6
94
95
96	4.65	13.6	40.8	0	7.53	4.65	2.37			211		11.2			0	0	2.31	0.026	45	14.1
97
98
99
100	3.73	11.5	34.1	0	6.93	5.65	1.04			183		11.4			0.3	0.02	30.3	0.59	41.8	12.4
101	3.89	13	38.1	0	9.84	7.07	1.66			321		10			0.3	0.03			42.9	12
102	4.85	15.2	43.5	0	15.4	11.78	1.97			182		11			0.4	0.06	191.9	10	40.6	12.6
103																	3.2	0.076
104
105	4.12	12.5	31.7	0	11.1	8.7	1.58			287		10.9			0.2	0.02	300
106	4.65	11.5	43.9	0	11.31	7.32	2.98			252		11.5			0.4	0.04	104	3.56	44.8	13
107	5.69	15.6	48.4	0	5.16	2.72	1.8			262		10.8			0.6	0.03	9.07	0.083	46.2	14.9
108	4.76	14.5	42.4	0	13.95	11.31	1.28		37.16	264		10.8			0.2	0.03	300	3.26	44.1	13.6
109	5.42	15.1	43.1	0	9.09	5.61	2.52			208		11.6			0.2	0.02
110	4.56	14	40.1	0	9.09	6.8	1.2			215		10.5			0.3	0.03	128	8.29	45.6	14.1
111	4.44	12	35.7	0	6.98	6.14	0.22		127.75	229		12.7					47.45	0.987
112
113	5.01	13.6	42	0	8.87	7.49	0.72		9.65	318		10.6			0.3	0.03	242.9	13.32	40.6	13.5
114	3.69	10.8	32.3	0	9.09	5.42	2.63			362		9.7			0.4	0.04	3.39	0.123	43.8	13.7
115
116	2.9	8.3	25.2	0	6.47	5.5	0.52			250		10.2			0.6	0.04	3.51	0.111	44.5	14
117	3.13	8.6	27.7	0	14.46	12.74	1.18			240		10			0.6	0.09	5.09	0.234	57	17.7
118	4.25	12.9	37.4	0	19.13	17.26	0.53			233		11.5			0.4	0.02	5.9	4.17	42.1	13.1
119	4.43	13	38	0	14.78	12.25	1.81			441		10.9			0.4	0.06	12.96	0.106	41.4	13.2
120
121
122
123	4.53	13.6	40.2	0	14.34	12.58	0.8			238		10.7			0.8	0.12	71.68	7.86	45.3	14
124
125	4.97	15.5	44.8	0	6.96	4.36	1.33			260		11.4			0.7	0.05	4.9	0.052	44.3	13.5
126
127
128	4.54	14.7	43.4	0	10.65	8.84	0.75			209		11.4			0.4	0.04	141.4	6.8	50.2	14.2
129																	49.25	0.231
130
131	5.21	16.5	46.2	0	16.22	13.36	1.53			148		10.8			0.4	0.06	300	10	42.2	13
132
133	3.47	10.4	30.3	0	8.56	5.27	2.05			217		10.5			0.2	0.02	2.68	0.254	40.4	12.7
134
135
136
137
138
139	4.09	12.1	35.1	0	7.05	4.96	1.23		35.59	278		10.2			0.3	0.02	180.7	7.66	42.9	13.7
140	3.82	12.7	37.5	0	4	2.44	1.14			117		11.4			0.3	0.01	6.49	0.056	48	13.3
141
142
143
144
145	4.87	14.1	41.9	0	9.32	6.81	1.77			206		10.6			0.2	0.02	300	9.06	41.3	13
146	5.26	15.8	46.6	0	15.04	10.37	3.44			238		11.9			0.4	0.06	24.58	0.245	44.1	13.7
147
148
149	3.76	11.9	33.9	0	19.81	18.66	0.71			498		10.5			0.4	0.08	35.26	5.19	41.9	13.1
150
151
152
153
154
155	4.55	13.5	41.4	0	10.74	5.37	3.77			264		12.3			0.9	0.1	17.7	0.248	43.2	13
156	4.31	13.6	38.5	0	6.46	5.29	1.05			142		11.8			0.2	0.01	214.7	3.95	42.4	13.1
157																	5.06	0.03
158	4.72	14.1	42.2	0	4.43	2.56	1.24			124		13.8			0	0	4.2	0.039
159	4.7	13.1	39.4	0	10.45	7.08	1.91			323		9.3			0.3	0.03	2.29	0.515	38.9	12.9
160	5.47	16.5	46.8	0	19.33	14.23	3.25			291		10.2			0.4	0.08	300	3.79
161																	56.05	0.838
162	3.57	10.1	30.9	0	13.22	12.04	0.73			293		13.1			0.2	0.02	13.56	0.386	44.4	14.1
163
164	3.71	11.7	34.9	0	11.76	9.35	1.33			187		10.2			0.6	0.07	142	2.34	43.7	12.7
165	3.72	10.7	33	0	8.12	6.22	0.97			316		10.5			0.1	0.01	2.97	0.141	56.8	17.6
166	4.37	14.4	41.6	0	7.74	4.82	1.56			190		10.6			0.1	0.01	40.41	2.64
167	4.94	14.9	42.9	0	11.16	7.63	2.83			268		10.7			0.4	0.05	300	20.84	41.9	13.2
168	5.17	15	45.5	0	12.73	9.88	1.84			206		11.8			0.5	0.07	300	10	43.9	12.9
169	4.84	15.5	46.9	0	13	11.97	0.51			129		10.8			0.3	0.04	3.48	0.057	52.5	14.8
170	4.74	14.5	41.4	0	13.48	10.47	1.83			193		10.8			0.3	0.04	153	7.2	43.1	13.5
171																	101.9	1.99
172
173	5.26	15.7	45.1	0	11.38	8.81	1.66			265		10.5			0.4	0.05	149	1.04	38.5	12.2
174									1.48								11.3	0.4
175	5.67	16.1	46.9	0	21.9	16.83	2.86			350		10.8			0.4	0.08	245	3.85
176	4.1	12.3	36.7	0	15.42	11.55	2.42			223		10.1			0.3	0.05	167.1	6.68	44.1	13.5
177	5.36	16.3	45.5	0	10.67	7.98	1.74			183		11.2			0.3	0.03	217.1	5.3	42.9	14
178
179	4.8	14	40.4	0	9.24	7.34	0.8			198		11.9			0.2	0.02			39.8	13.1
180	5.26	16.2	46.7	0	3.17	2.21	0.67			132		11.4			0.9	0.03	7.81	0.067	40.5	12.6
181																	36.11	0.34
182	4.18	13.5	38.1	0	11.26	8.14	1.87		176.74	245		10.8			0.4	0.05	94.31	6.13	44.4	13.3
183
184	4.23	12.9	38	0	8.94	7.41	1.2			213		11.7			0.2	0.02	300	10	43.9	13.5
185	3.98	12.2	35.5	0	11.41	9.59	1.27			256		11.1					281.8	9.75	46.6	14.6
186	4.54	12.1	39.3	0	22.59	21.28	0.4			220		11.2					1.76	0.235	61.7	19.9
187	4.46	15	43.7	0	10.9	7.19	2.33			86		12.7					300	2.3	43.8	12.4
188	4.09	12.1	35.1	0	7.05	4.96	1.23		35.59	278		10.2			0.3	0.02	180.7	7.66	42.9	13.7
189	4.42	13.1	39.9	0	11.98	10.14	1.17			286		11.1			0.2	0.02	181.2	3.17	47.7	14.5
190
191
192
193																	7.99	0.145
194	4.61	11.9	36.5	0	14.58	11.83	2.29			232		11			0.3	0.04	155.5	2.94	39.2	13.8
195	5.3	15.3	44.6	0	22.46	20.48	1.35			327		12.7			0.3	0.07	26.38	0.148	38.8	12.9
196
197
198	5.25	16.5	46.2	0	9.39	7.24	1.45			106		12.2			0.2	0.02	6.23	0.129	41	12.8
199	4.32	12.6	38.8	0	8.48	5.48	1.97			225		10.2			0.2	0.02	7.32	0.167	47.1	14.4
200	5.88	16.1	48.2	0	15.45	12.02	2.44			324		10.6			0.6	0.1	3.75	0.027	37.1	12.4
201
202
203																	7.32	0.037
204
205	4.32	11.9	34.7	0	4.16	2.44	1.27			124		9.2			0.2	0.01	0.69	0.007	40.9	13.9
207																	6.87	0.15
208	4.59	13.8	40.6	0	6.08	2.4	3.02			224		10.4					30.79	0.697	41.6	13.1
209	4.09	13.3	36.4	0	10.62	6.55	3.19			194		9.2			0.3	0.03	34.04	0.25	36.3	11.2
211	4.96	15.3	44.1	0	7.72	5.13	1.75			155		9.5			0.1	0.01	218	1.22	43.2	13.3
																	9.18	0.066
213	5.68	14.7	44.8	0	9.98	5.49	3.33			292		10			0.3	0.03	7.69	1.67	36.5	12.8
215	4.83	12.7	38.2	0	9.28	7.45	1.31			190		11.7			0.2	0.02	293.8	5.32	44	15.1
216	4.9	15.7	42.8	0	16.24	12.87	2.29			357		11.1			0.3	0.05	67.11	0.86	42.8	13.4
218	3.13	9.2	28.7	0	14.89	13.88	0.55		80.01	154		10.8			6.4	0.95	1.12	0.137	49.9	15.1
219	5.55	15.2	46.6	0	29.93	26.94	0.99			390		11			0.7	0.22	300	9.74	40.5	13.3
220	4.22	12.3	36.1	0	11.4	7.46	2.68			255		11.3			0.2	0.02	6.09	0.21	42.8	13.9
221	4.69	13.8	40.3	0	9.77	7.33	1.61			184		10			0.2	0.02	300	7.06	43.8	14.1
222																	104.2	0.39
223	4.52	12.8	39.1	0	8.98	6.24	1.42			217		11.2			0.4	0.03	21.56	0.489	44.6	14.2
224
225	5.25	16.5	45.3	0	15.77	13.35	1.58		3.1	246		10.2			0.3	0.05	289.9	10	38.3	12.2
226
227																	9.1	0.08
228
229
230	8.28	24.7	70.4	0	9.4	7.38	1.55			67		10.6					44.53	3.61	47.9	18.1
231	5.41	16.5	48.2	0	10.78	8.48	1.57			170		10.3					86.56	0.901	44.7	13.9
232																	12.8	0.46
233	5.16	15.6	47	0	8.28	4.49	2.72			228		10.4					17.45	0.326	49.5	15.3
234	4.18	11.8	34.5	0	9.42	7.76	1.35			179		12.4					14.51	2.46	45.3	15.2
235	4.98	12.4	36.9	0	15.46	10.77	3.4			362		10					19.55	0.708	34.8	13.1
236	4.46	13	36.9	0	10.67	8.16	1.77		0.77	166		9.3					13.3	0.253	37.7	12.7
237	4.26	12.3	36.6	0	7.13	3.3	2.77			309		12			0.1	0.01	16.28	0.371	42.3	13.6
238	5.06	14.4	41.5	0	10.76	4.59	3.01			272		10.9					35.96	0.241	37.3	12.7
239	5.09	14.15	40.2	0	13.54	12.09	1			201		12.4					77.11	1.42	38.4	13.7
240	3.83	11.9	35.7	0	9.4	6.15	2.38			255		11.3					21.66	0.868	41.1	12.6
241	4.82	13.1	40	0	7.31	3.04	2.94			234		10.9			0.1	0.01	8.44	0.163	44.7	14.7
242	4.85	15	42.9	0	13.61	11.84	1.12			245		10.4			0.4	0.05	217.6	2.09	42.2	13.2
243	5.54	16.1	46.6	0	13.46	9.76	2.05			205		11.3			0.3	0.04	31.84	1.04	38.2	12.7
244
245
246	4.15	11.3	34.9	0	12.31	10.53	1.1			301		10.6			0.2	0.03	300	10	43.6	14.2
247
248	4.31	13.6	40.8	0	12.34	10.23	1.29			247		10.4			0.2	0.03	291.4	3.9	48.1	13.9
249	4.32	13.3	40.3	0	10.8	7.06	2.63		10.41	234		11.2			0.2	0.02	1.42	0.313	44.9	13
250	4.01	12.1	35.4	0	11.19	9.2	1.33		0.22	205		11.1			0.3	0.03	36.03	0.87	40.1	12.5
251	4.28	13.8	39.9	0	10.99	9.33	0.77			188		11			0.3	0.03	183.8	6.19	42.1	12.5
252	4.06	13	37.1	0	7.78	5.66	1.66			267		9			0.3	0.02	10.95	0.09	50.2	15.2
253	4.42	12.4	37.4	0	12.07	9.2	1.64			287		9.7			0.4	0.05	300	1.89	41.1	13.5
254	4.18	12.2	36.1	0	9.42	7.9	1.06			230		11.2			0.2	0.02	3.6	0.632	44.3	14.1
255
256
257	5.08	15.3	43.7	0	24.56	21.37	1.72			227		11.7			0.4	0.1	300	4.7	41.8	13.3
258	5.21	13.7	42.7	0	5.76	2.84	2.35			162		10.8			0.5	0.03	72.8	0.53	43	14.3
259
260	4.45	14.8	41.4	0	22.36	18.35	1.63			295		10.7			0.4	0.1	141.3	5.51	44.2	13.1
261	3.89	12	34.9	0	3.69	3.02	0.59		12.55	248		9.1			0.3	0.01	5.66	0.05	40.2	12.6
262
263
264
265	4.39	13.2	40.2	0	15.4	11.43	2.11			279		11.4			0.1	0.02	110.7	2.14	49.5	14.8
266	4.05	12.3	36.4	0	9.63	6.79	1.37		12.73	192		11			0.2	0.02	83.19	1.92	42.2	13
267	4.79	13.5	40.5	0	6.77	3.25	2.97			259		10.8			0.3	0.02	0.87	0.01	40.5	13.3
268	4.45	14.8	41.4	0	22.36	18.85	1.63			295		10.7			0.4	0.1	141.3	5.51	44.2	13.1
269
270
271	4.2	14.1	40.8	0	12.38	9.76	1.35			216		10.2			0.2	0.02	260.1	10	44.4	12.5
272	5.14	15.6	46.1	0	15.01	11.06	2.35			221		11			0.3	0.05	44.75	1.97	42.7	13.1
273	4.24	13.1	39.4	0	7.08	5.29	0.94		13.05	178		10.7			0.3	0.02	12.22	0.67	47	14
274	5.18	15.8	44.2	0	13.97	11.22	1.85			243		9.5			0.3	0.04	91	0.33	37.9	12.2
275	4.84	14.4	43.6	0	8.44	6.52	1.29			189		11			0.4	0.03	250.7	5.92	46.6	14.3
276																	6.16	0.28
277	5.32	16.7	49.9	0	15.05	13.6	1.17			226		11.2			0.3	0.04	15.58	0.19	47.8	14
278
279	4.35	11.4	35.4	0	18.51	14.46	3.02			302		10.3			1.2	0.22	10.25	0.85	39.9	13.4
280
281
282	5.36	15	44.9	0	14.78	10.41	2.84		4.17	293		11			0.3	0.04	300	8.58	39.2	13.1
283
284	4.1	12.6	35.2	0	13.51	10.37	1.84			180		12.9			0.3	0.04	47.87	3.98	36	11.6
285	5.38	16.3	45.3	0	13.77	9.7	2.12			199		11.9			0.6	0.08	62.78	1.79	38.1	12.7
286
287
288	4.73	14.3	42	0	13.86	10.89	1.74			215		11.1			0.2	0.03	191	7	43.4	13.4
289	3.65	11	32.9	0	14.84	13.15	0.8		117.95	123		12.1			0.3	0.05	252.4	6.35	46.5	14.1
290	4.46	12.8	38.1	0	29	25.68	2.02		6.5	377		10.3			0.4	0.13	103.2	0.91	46.7	15
291
292																	11.26	0.26
293
294
295																	6.29	0.07
296	3.74	10.6	32.3	0	10.39	7.15	2.16			385		10.3			0.3	0.03	7.25	3.95	40.5	12.9
297																		13.01
298																	12.13	0.08
299	4.23	11.8	36.6	0	7.54	4.42	2.56		17.89	365		9.9			0.5	0.04	121.8	1.36	43.5	14
300
301	3.47	9.8	31.6	0	17.88	14.8	1.66			129		11.8			0.6	0.1	85.98	9.53	50.3	15.2
302
303	4.05	11.7	33.6	0	6.26	3.05	2.1			228		12.7						0.02	36.9	12.4
304	5.4	14.6	44	0	26.44	23.63	1.05			205		10.8			1.1	0.29	27.83	0.42	40.8	13.7
305	4.18	12.1	36.1	0	11.99	9.54	1.31		10.38	268		10.4			0.3	0.03	300	10	45	14.4
306
307	4.3	12	35.9	0	11.21	7.06	3.01		8.42	245		10.9					9.6	0.75	42.6	14.4
308									31.41								15.86	0.25
309
310
311	4.04	11.9	35.1	0	10.37	7.59	1.63			250		10.9			0.5	0.05			44.8	14.3
312	3.95	10.5	29.6	0	9.65	6.91	1.84			215		8.8			0.2	0.02	80.7	1.27	39	12.5
313	4.62	13.8	41.2	0	8.88	6.5	1.64		1.06	334		9.8			0.1	0.01	300	9.37	43.8	13.5
314	5.57	16.6	50	0	11.15	8.13	2.02			230		12.5			0.3	0.03	4.47	2.59	47.7	14.8
315
316	5	11.7	36.6	0	7.7	4.17	2.91		1.68	373		9.3					26.02	1	40.5	15.7
317
318	5	15.3	45.3	0	13.88	10.41	2.16			243		10.2			0.2	0.03	300	10	40.4	12.3
319	3.78	12.2	35.4	0	12.34	11.26	0.54			228		10.3			0.2	0.03	167.6	2.41	41	12.1
320	4.86	14.7	41.3	0	9.37	7.51	1.05			189		11.2			0.3	0.03	300	10	40.7	13.3
321	4.89	14.9	43.7	0	10.16	7.61	1.33			158		11.6			0.3	0.03	203.1	5.76	39.5	12.3
322	4.36	13	38.5	0	18.22	12.06	4.11			243		11.3			0.4	0.07	70.52	2.78	42.4	13.2
323	4.59	13.7	40.8	0	13.42	9.77	1.81		3.75	256		9.7			0.3	0.04	80.59	1.21	43.5	13.5
324	5.52	17.5	50	0	18.04	14.92	1.27		79.98	206		10.7			0.3	0.06	262.7	6.65	40.9	12.4
325	4.56	14.4	41.8	0	12.99	12.17	0.6			340		10.5			0.3	0.04	677.3	19.5	42	12.6
326	4.55	16	46.3	0	15.41	12.49	1.98			159		11.9			0.3	0.05	217.4	6.41	52	14.1
327	5.99	16.1	47.1	0	12.44	9.12	2.63		8.76	91		10.9			0.3	0.04	46.06	1.17	37.4	13.3
328
329																	40.18	0.08
330
331
332
333																	40.55	0.48
334	4.6	13.8	39.4	0	9.11	6.24	1.82		93.88	84		10.8			0.4	0.04	54.5	3.25	42.3	13.6
335	4.59	12.5	37.9	0	8.14	4.74	2.16			218		10.4			0.2	0.02	14.99	0.24	40.2	13.3
336	4.03	12.5	36.6	0	7.94	4.85	2.17			187		11.8			0.3	0.02	4.22	0.09	49.6	14.9
337	4.32	13	38.2	0	8.88	6.48	1.93			295		10.9			0.3	0.03	6.07	0.18	41.1	12.8
338
339
340
341
342	3.17	8.2	24.4	0	28.97	24.82	1.44			259		9.3			1.5	0.44	20.12	2.76	45.6	16.1
343	4.49	13.7	39.8	0	11.47	9.77	1.1			235		10.1			0.3	0.04	171.5	1.55	40.6	12.6
344
345
346	4.41	13.7	40.8	0	8.61	5.44	2.01			417		8.7			0.3	0.03	11.7	0.64	46.1	13.6
347	4.17	12.6	35.7	0	14.83	12.69	1.19			130		12			0.4	0.06	201.3	6.17	41.8	13.3
348	4.6	13.6	40.1	0	9.54	7.81	1.04		3.79	206		9.8			0.2	0.02	300	10	41.9	13.1
349	5.14	15.5	45.6	0	11.13	6.46	3.36			330		10.1			0.3	0.03	7.9	0.44	40	12.5
350	4.55	13.8	40.1	0	20.45	17.18	1.37		124.79	197		12.3			0.3	0.06	81.9	4.62	41.4	13.1
351	5.5	15.4	46.1	0	10.13	7.4	1.95			252		11.1			0.2	0.02	20.61	0.23	39.7	13.1
352									3								18.99	0.24
353	4.8	14.4	42.3	0	18.03	12.95	3.38			346		10.6			0.3	0.05	18.63	0.49	46.8	14.6
354	5.39	16.3	46.4	0	19.94	15.94	1.88		381.03	204		10.4			0.4	0.08	40.31	2.82	41.3	13.2
355	4.89	14.6	43.4	0	17.13	13.05	2.08			234		12.7			0.3	0.03	32.7	2.66	41.8	12.9
356
357	5.34	14.7	42.4	0	13.9	8.9	3.32			238		11.6			0.2	0.03	138.5	2.32	35.8	12.4
358	4.44	12.7	37.6	0	17.02	15.78	0.44			235		10.4			0.4	0.06	94.58	1.33	39.4	12.8
359
360
361
362	4.47	13.4	38.9	0	11.92	6.59	4.4		3.34	239		10.9			0.3	0.03	58.2	0.67	38.8	12.1
363
364	5.05	15.7	44.9	0	7.4	5.38	1.6			94		12.5			0.1	0.01	112.2	2.4	41.5	12.9
365	5.74	17.7	52.3	0	15.93	10.2	4.14			286		10			0.4	0.06	59.93	1.34	44.7	13.6
366	4.9	14.8	42.1	0	10.68	8.54	1.51			162		12.2			0.4	0.04	31.44	0.62	39.7	12.6
367
368
369	5.28	15.4	44.7	0	13.84	10.64	2.17			257		11.5			0.2	0.03	164.3	3.38	41.5	13.5
370
371	5.27	16.3	47	0	25.71	22.29	1.55		88.09	181		11.5			0.4	0.09	300	4.1	51.1	15.7
372
373	4.52	13.4	41.2	220	43.52	38.9	1.81		18.24	223		10.5			3.2	1.39	159.5	5.13	49.5	14.9
374	4.81	13.1	39.1	0	19.21	15.71	1.51		230.11	390		11.2			0.5	0.09	52.29	3.84	39.1	13.2
375	5.39	15.9	46.2	0	12.04	8.68	1.68		62.61	205		11.8			0.2	0.02	34.21	4.07	38.8	12.4
376
377	6.06	17	49.4	0	8.72	8.22	0.34			214		11.7			0.1	0.01	14.86	0.08	38.5	13
378	5.09	14.5	43.3	0	13.01	11.79	0.67			204		9.5			0.2	0.03	218.2	6.16	42.8	13.8
379	4.86	15	44.4	0	13.08	9.8	2.46			137		11.9			0.3	0.04	112.1	14.16	46.2	13.9
380
381	4.69	13.7	41.3	0	11.42	9.07	1.8		7.76	236		11.8			0.4	0.04	61.68	3.15	41.9	13.1
382	4.54	12.8	38.9	0	7.99	2.33	4.74			227		10.8			0.1	0.01	4.32	0.05	42.8	13.7
383
384	4.81	15.3	44.3	0	10.62	8.62	1.29			226		10.4			0.2	0.02	30.49	3.71	42.8	12.7
385	4.42	12.2	36.6	0	11.89	9.87	1.43			310		10.8			0.2	0.02	72.06	0.79	43.5	14.4
386
387	5.4	14.4	43.1	0	7.85	3.36	2.64			196		10.6			0.3	0.02	7.99	0.25	40.4	14
388	4.33	12.3	37.4	0	11.69	9.49	1.15		25.51	266		13.9			0.3	0.04	15.37	1.5	46.4	15.6
389
390	5.67	16.8	49.2	0	11.38	10.32	0.76			250		10			0.4	0.04	300	5.73	42.1	13.4
391	4.34	12.7	38.8	0	11.56	8.38	2.51			242		12.7			0.3	0.03	201.7	2.78	45.7	14.1
392
393	4.82	15.8	46.1	0	11.28	9.22	1.3		14.17	129		11.6			0.3	0.03	266.6	3	46.7	13.4
394	4.22	12.4	36.5	0	9.6	5.94	2.52			199		11.4			0.4	0.04	18.5	3.97	39.6	12.4
395
396
397																	23.9	0.25
398	4.59	15.5	43.9	0	17.97	14.47	2.08			195		11			0.3	0.06	300	7.04	44.5	12.8
399	5.9	16.6	47.7	0	12.14	10.36	1.16			169		10.1			0.2	0.02		0.14	37.6	12.8
400
401	4.24	12.6	37.5	0	9.1	6.8	1.66			255		11			0.2	0.02	3.97	0.064	39.7	12.5
402																	8.39	0.102
403
404																	5.84	0.199
405	4.83	14.4	41.2	0	13.16	11.01	1.29			263		10.2			0.2	0.03	40.15	1.01	40.1	12.9
406																	56.23	0.33
407	5.7	16.2	47.1	0	8.8	4.12	3.22			190		11.4			0.2	0.02	68.76	1.37	39.3	13.1
408	5.52	15.1	43.6	0	7.66	5.79	1.41			215		9.8			0.1	0.01	12.76	0.258	37.5	13.2
409	3.97	11.3	34.8	0	7.14	4.04	2.31			166		11.1			0	0	5.35	0.14	42.8	13.3
410	4.73	13.6	40.5	0	13.3	10.87	1.75			149		12.8			0.2	0.03	26.43	0.153	40.4	12.9
411	3.41	10.1	32.2	0	12.59	11.39	0.69			192		8.8			0.3	0.04	18.68	0.58	44.8	13
412
413	4.62	12.7	37.7	0	9.73	6.85	2.19		2.13	189		11.1			0.2	0.02	47.99	1.15	42.1	14.1
414
415	4.96	14.9	42.1	0	11.75	8.16	2.14		35.76	264		10.6			0.2	0.02	213.3	2.64	41.2	13.5
416
417																	3.69	0.15
418
419
420	4.54	13.1	39.3	0	10.54	7.54	2.3			264		10.9			0.3	0.03	31.27	0.3	42.9	13.5
421	3.94	10.6	32.5	330	20.34	18.04	0.69		264.08	465		10.3			0.4	0.09	8.7	1.3	45.7	15.2
422
423																	5.85	0.09
424																	93.36	0.7
425
426	4.21	12.4	38.1	0	23.09	18.05	2.11			156		10.5			0.4	0.09	122.4	0.24	48.4	14.7
427									1.73								71.22	0.83
428
429
430
431
432
433
434
435																	31.16	0.2
436	4.34	13.6	40.6	0	12.95	9.26	2.11			182		11			0.3	0.04	329.2	20.48	44	12.7
437
438																	402.8	3
439
440
441	4.56	12.8	37.2	0	8.87	5.89	2.18		0.2	236		8.7			0.2	0.02	4.87	0.11	41.1	13.8
442
443
444	4.54	13.3	39.4	0	11.28	9.34	1.34			220		10.4			0.2	0.02	228	4.65	44.5	14.2
445	5.18	15.8	45	0	15.87	12.96	1.21			304		10.2			0.2	0.03	561.2	23.1	43.4	13.8
446
447	4.48	12.7	37.5	0	10.79	8.77	1.1		0.92	186		11.4			0.2	0.02	284.1	6.48	41.6	13.6
448	5.42	15.6	44.9	0	13.12	11.4	0.91			126		10.8			0.5	0.06	195.1	6.52	40.4	13.4
449
450
451	5.19	15.6	46.4	0	10.03	6.27	2.99			287		12			0.4	0.04	17.5	0.18	40.4	12.6
452	5.7	15.7	46.3	0	7.23	4.9	1.1			140		11.6					10.78	0.11	49.7	17.2
453
454	4.39	14	40.6	0	15.75	13.76	1.05			269		10.6			0.3	0.04	278.9	4.88	44	13.1
455
456																	37.74	1.41
457
458
459	5.95	15.8	46	0	13.84	11.18	1.52			205		10			0.4	0.06	42.39	4.28	35.5	12.7
460	5.21	14.5	42.7	0	16.73	14.92	1.38			244		9.6			0.4	0.06	94.01	0.39	38.2	12.8
461	4.33	12.9	38.7	0	10.7	7.39	2.27		107.67	212		12.3			0.2	0.02	24.38	3.46	41.8	12.9
462
463
464	5.07	15.5	46.2	0	15.71	12.11	2.5		8.34	278		10.2			0.3	0.05	94.43	1.06	43.2	13.2
465	4.17	12.9	39.1	0	15.26	13.27	1.35			226		11.9			0.3	0.05	461.2	12.91	44.2	13
466	4.19	12.8	38.4	0	8.87	4.65	2.79		52.19	218		11			0.3	0.03	5.46	0.77	40.9	12.2
467	4.11	11.5	34.6	0	8.24	5.3	2.14			220		10.9			0.2	0.02	16.79	4.02	38.5	12.5
468	3.53	9.7	30.1	0	21.29	19.13	1.01		109.01	318		10.1			0.4	0.09	32.18	0.85	45.7	14.6
469
470	5.37	17.3	49.2	0	11.36	8.81	2.02			207		13			0.3	0.03	233.3	4.21	41.6	12.5
471	6.26	17.6	52	0	14.89	12.37	1.3		47.83	294		9.7			0.4	0.06	300	4.17	42.2	13.9
472	4.88	15.1	43.6	0	7.17	4.55	1.95		3.61	126		10.4			0.1	0.01	7.49	0.26	40.7	12.7
473	3.99	12.8	36	0	12.56	9.87	1.85		2.88	304		10.8			0.2	0.03	12.07	0.37	46.1	13.7
474
475	4.36	11.7	35.8	0	5.88	3.23	2.02		71.72	135		11.9			0.7	0.04	4.17	2.07	41.7	13.8
476	2.93	7.2	23	0	14.09	12.37	1.22		2.78	404		10.4			0.4	0.06	8.1	0.15	39.9	13.9
477	4.85	14.3	42.7	0	9.67	5.23	3.58		7.34	388		10.3			0.2	0.02	5.18	0.07	43.6	13.6
478
479	4.17	12.3	37.5	0	6.55	4.12	1.68			198		11.9			0.3	0.02	29.34	1.19	49.3	15.2
480	4.94	14.1	43.2	0	9.65	5.95	2.68			255		10.5			1.1	0.11	17.42	0.17	44.8	14.2
481
482																	6.76	0.07
483
484	3.36	10.6	30	0	25.64	22.97	1.25			370		9.8			2.4	0.61	300	10	45.8	14.1
485	4.35	12.3	37.5	0	22.64	20.3	0.84			253		11.6			0.5	0.12	2.03	0.022	43.1	13.7
486	5.27	16.8	48.3	0	15.28	10.98	2.65			303		10			0.3	0.04	78.4	1.19	46.6	13.9
487	4.44	14.5	42.4	0	5.07	3.24	1.38			123		11.8			0.2	0.01	3.41	0.021	42.8	12.3
488	4.71	14.7	43.5	0	18.95	15.7	1.38			327		10.8			0.3	0.06	34.49	1.82	40.1	11.8
489	4.64	12.2	37.3	0	9.47	7.78	1.08			254		12.8			0.1	0.01	157	10	45.3	15.6
490	4.54	13.9	41.1	0	16.73	14.37	1.34			279		11			0.2	0.04	643	15.47	46	14
491	5.42	16.3	46.2	0	5.14	3.22	0.78			235		10.2			0.2	0.01	2.6	1.45	41.7	13.4
492
493
494
495	3.54	11.2	33	0	11.61	7.57	2.15			243		11.1			0.2	0.02	65.12	3.88	47.4	13.8
496	5.59	16	45.3	0	10.56	6.66	3.29			196		9.5			1.4	0.15	132.8	7.06	38.6	13.2
497	3.33	7.7	26	0	4.04	2.67	0.8			172		11			0.2	0.01	3.86	0.14	51.9	18.1
498
499
500	4.12	12.5	36.7	0	6.53	5	0.93		4.18	180		10.5			0.2	0.01	300	10	40.8	12.8
501
502
503	4.2	12.2	38.2	0	11.81	10.04	1.37		2.86	331		10.8			0.3	0.04	103.4	1.09	45.2	13.6
504	5.26	14.6	42.6	230	14.03	12.68	0.71			213		11.6			1.5	0.21	36.06	1.42	43.7	15.1
505	4.27	14.2	40.7	0	9.94	8.29	1.28			234		10.6			0.2	0.02	12.94	0.263	44	12.7
506																	1.33	0.016
507																	3.69	0.145
508
509	4.12	14.4	42.1	0	9.74	7.48	1.24			162		10.7			0.2	0.02	197	10	46.3	12.5
510	4.59	13.4	39.7	0	11.41	8.15	1.53			144		10.6			0.2	0.02	31.97	0.507	41.9	13.3
511	4.5	13.1	39.3	0	10.75	8.6	1.46			207		10.6			0.3	0.03	342
512	4.58	14.2	41.7	0	8.66	6.27	1.84		0.86	242		10.8			0.1	0.01	163.6	4.43	44.4	14
513	4.15	13.4	40.1	0	13.14	9.45	2.13			198		11.2			0.2	0.03		0.017
514	4.76	14.4	40	0	12.17	7.66	3.32			182		11			0.7	0.09	5.79	0.056	36.5	11.9
515	3.76	11.1	34.6	0	27.36	23.47	1.49		2.25	345		11			0.9	0.24	1303	36.27	44.6	13.4
516	4.06	10.9	33.4	0	9.45	2.24	3.33			270		9.1			0.3	0.03	5.45	0.04	36.6	12.3
517	5.12	16.2	47.3	0	12.22	8.91	2.38			222		10.5			0.3	0.04	20.55	0.07	45.7	13.6
518																	183.6	1.69
519	5.73	16.3	48.6	0	10.79	9.03	1.02			127		10.9			0.2	0.02	69.04	1.8	44	14.4
520																	133.9	2.99
521	4.19	12.5	36.9	0	2.97	1.4	1.06			136		11.4			0.3	0.01	0.92	0.01
522
523	4.05	12.6	34.8	0	7.98	3.89	2.5			270		10.2			0.3	0.02	38.18	2.5	38.8	12.3
524
525	3.92	11.6	36	0	7.13	5.57	0.94			38		11.5			2.7	0.19	42.91	4.57	44	13.1
526
527
528	4.88	14.5	43.3	0	16.35	12.24	2.61		18.6	450		9.8			0.6	0.1	300	4.95	41.4	12.9
529	5.02	13.7	42.6	0	8.43	5.69	1.51			238		10.9			0.2	0.02	45.92	1.22	45.9	14.9
530																	6.1	0.13
531	2.38	6.5	19.8	0	11.77	7.7	2.71			249		10.1			0.3	0.04	34.36	0.3	42.8	14.1
532
533	5.83	16.4	48.2	0	15.45	12.26	2.4			181		10.9			0.3	0.05	754.8	30.06	38.3	12.9
534
535	5.53	15.9	46.9	0	7.84	4	2.78			310		10.7			0.4	0.03	17.66	0.117	40.4	13.11
536	5.22	16.2	46.8	0	16.73	15.18	1.04			265		11.3					455	24.37	42.5	13
537	4.97	13.1	38.7	0	8.22	6.14	1.46		7.94	230		9.9			0.2	0.02	9.37	0.077	38.7	13.1
538	4.69	14.3	41.1	0	6.51	5.19	0.94			184		10.2			0.2	0.01	300	10	42.2	13.2
539	4.86	14.2	41.8	0	11.36	7.66	2.46		7.84	173		11.3			0.3	0.03	147.8	6.99	48.3	15.4
540	3.66	10.7	32.1	0	10.32	7.89	1.54			253		11.7
541																	4.19	0.07
542	4.85	14.2	41.4	0	17.91	13.16	3.07		21.03	257		10.1			0.6	0.11	111.9	4.21	40.6	13.2
543	3.95	10.9	32	0	10.49	7.43	1.35		1.81	286		11.5			0.2	0.02	225	2.6	41.7	13.9
544	4.41	14.1	41.9	0	14.15	11.76	1.84		1.81	216		9.6			0.41	0.05	1.41	0.471	48.8	14.1
545	5.53	17.1	51.9	0	15.44	7.88	5.23			235		11.1			0.71	0.11	10.35	7.73	41.9	12.1
546	4.48	14	42.3	0	13.66	9.25	3.68			173		11.6			0.1	0.02	300	10	44.6	12.9
547	4.2	11.6	35.7	0	8.7	5.21	2.14			266		9.7			0.3	0.03	8.5	2.98	212.9	13.9
548	4.63	13.4	40.4	0	11.73	9.44	1.08		84.13	178		11.3			0.3	0.04	5.24	0.3	44.1	14
549

## Sheet: D2
INDEX	ERYTHROCYTE	HEMOGLOBIN	HEMATOCRIT	NRBC	LEUCOCYTES	NEUTROPHILES	LYMPHOCYTES	NLR	PCR	PLATELET	PDW	MPV	P-LCR	PCT	IG%	IG	CK-MB	TNT	RDW-SD	RDW-CV
1
2
3
4
5	5.35	14.6	44.5	0	8.61	4.53	2.16			356		10.6			0.2	0.02	15.03	0.344	37.2	14.1
6
7	4.77	13.4	40.4	0	12.58	7.73	3.77			261		11.4			0.3	0.04	18.52	2.3	40.2	13.1
8
9																	80.68	3.98
10																	8.83	0.069
11	4.17	12.2	35.5	400	14.96	11.85	2.12			178		12			1.3	0.19	25.63	4.64	43.2	14
12																	47.44	2.04
13	5.11	15.7	46.2	0	3.4	2.12	0.62			95		12.8			0.6	0.02
14	5.17	16.4	46.6	0	14.74	9.53	3.78			243		11.2			0.5	0.08	43.6	4.35	42.3	13.1
15
16	5.49	15.1	45.4	0	10.1	6.17	2.91			157		12.9			0.2	0.02	3.65	0.134	43.5	14.4
17	5.06	15.2	45.3	0	10.61	6.72	2.98			241		10.8			0.3	0.03	5.31	0.608	43.9	13.5
18	4.47	13.6	39.4	0	11.75	9.05	1.49			223		12.5			0.2	0.02	3.32	6.61	41.3	12.9
19	4.81	13.6	41	0	8.31	5.73	1.6			179		11.6			0.2	0.02	6.65	0.257	53.3	17.2
20	4.26	12.1	36.4	0	17.1	14.2	1.23			231		11.2			0.3	0.05	216.5	5.64	47.9	15.4
21
22	4.76	13.4	39.9	0	11.19	7.3	2.33			199		10.2			0.4	0.05	4.02	0.107	14.5	44.9
23																	4.33	0.741
24	5.25	16.3	47.7		11.75	8.51	2.42			277		9.5			0.3	0.03	4.02	0.761	41	12.4
25	4.3	12.9	37.7	0	4.94	3.2	1.36		1.85	217		10.1			0.6	0.03	2.66	0.228	46.5	14.5
26	4.91	14.1	41.4	0	10.72	7.63	2.14			263		11.6			0.2	0.02	1.76	0.018	42.3	13.8
27																	5.28	2.15
28	4.18	12	36.3	0	11.24	9.04	1.27		1.6	484		9.4			0.4	0.05	3.49	0.728	40.5	12.7
29	4.1	12.3	37.8	0	5.08	2.83	1.66			212		10.2			0	0	5.57	0.153	45.7	13.5
30	4.22	12.3	37.9	0	3.94	2.56	0.86			107		11.5			0.3	0.01	5.68	0.125	46.6	14.1
31	5.06	13.9	40.5	0	10.47	8.95	0.97		24.6	301		12.9			0.2	0.02	115.4	10	42.8	15
32																	353.1	5.03
33	4.19	12.4	37.1	0	14.44	12.09	1.04		142.63	176		9.3			0.3	0.04	10.23	2.37	46.1	14.2
34																	12.15	0.556
35																	54.62	3.25
36	5.07	14	42.1	0	12.92	7.42	2.35			409		10			0.7	0.09	2.01	1.59	44.6	14.7
37
38	2.82	8.2	24.2	0	8.89	6.39	1.93			196		9.7			0.3	0.03	300	5.81	47.4	14.9
39																	12.48	0.318
40	3.94	11.1	34.4		5.39	2.6	1.92		2.11	207		11.7			0.02	0.4	6.1	0.116	45.4	14.2
41
42
43
44
45
46	3.25	7.6	24.4	0	14.24	11.55	1.46		151.81	378		9.3			0.3	0.04			42.6	15.5
47
48
49
50	4.4	13.4	40.2		6.76	5.05	1.12			196		11.9			0.3	0.02	2.04	0.938	47	14
51
52	4.2	12.7	37.7	0	9.59	6.35	2.17		20.92	141		13.2			0.02	0.2			47.4	14.6
53
54	4.98	14.5	43.1	0	7.69	4.98	1.8			336		11.1			0.3	0.02	11.37	2.81	42.8	13.6
55
56
57
58	3.95	11.1	33.4	0	8.4	5.91	1.71			271		12			0.1	0.01	13.52	180	43.1	14
59
60
61
62																	5.69	0.791
63	6.52	17.2	50.9	0	15.13	8.84	4.06			332		10.9			1.1	0.16	3.53	1.2	38.9	13.9
64	3.98	12.6	36.7	0	6.96	4.08	2.09			204		10.1			0.3	0.02	5.21	0.022	44.2	13
65
66	4.55	13.2	39.5	0	14.5	10.19	1.88			452		12			0.4	0.06	222.5	5.65	42.8	13.4
67	4.73	13.6	40.4	0	8.16	5.19	2.31			247		10.4			0.4	0.03	4.99	0.49	45.4	14.6
68	4.58	13.6	39.9	0	12.48	7.52	2.48			214		10.3			0.2	0.02			48.4	15.2
69	5.1	14.3	43.6	0	7.34	3.33	3.05		3.12	252		10.4			0.1	0.01	2.71	0.04	46.8	15
70	4.39	13	39.3	0	10.49	7.08	2.33			144		11.4			0.3	0.03	37.46	1.48	45.5	13.9
71	4.95	15	43.9	0	13.53	9.34	3.08		9.01	282		10.9			0.3	0.04	1.14	8.23	41.3	12.9
72
73	4.23	12.5	37.6	0	13.89	10.26	2.27			167		11.6			0.3	0.04	300	10	43.9	13.5
74
75
76	4.77	13.6	38.7	0	11.98	9.44	1.53		11.49	249		10.4			0.3	0.03	515.2	8.65	39.5	13.2
77	4.57	14.3	41.2	0	5.74	2.94	2.1			166		11.7			0.2	0.01	10.38	0.195	43.6	13.4
78	4.9	15.8	44.9	0	18.02	14.77	1.14		41.05	168		11.2			0.4	0.07	433	23.22	43	12.9
79
80	3.77	11.5	35.4	0	13.59	10.91	1.66			246		10.1			0.2	0.03	329.8	2.22	44	12.7
81	4.21	11.9	36.7	0	10.71	6.66	3.23		6.64	258		10.8			0.4	0.04	42.95	2.84	44.5	14
82	4.54	14.9	43.8	0	11.1	7.63	2.36			228		11.8			0.2	0.02	85.8	1.52	46	13.3
83	4.77	13.6	38.7	0	11.98	9.44	1.53		11.49	249		10.4			0.3	0.03	515.2	8.65	39.5	13.2
84	4.77	14.3	44.6	0	9.14	6.36	1.81			169		11			0.9	0.08			55.1	16.2
85	4.08	12.1	36.7	0	12.78	11.53	0.55		222.38	161		11.9			0.2	0.02	183.8	7.55	48.3	14.8
86	4.9	13.5	40.2	0	9.11	5.09	2.59			239		10.2			0.2	0.02	54.63	2.97	41.1	13.6
87
88	5.34	14	42.6	0	17.64	14.36	2.03			413		9.8			0.3	0.06	300	4.56	42.7	14.8
89	5.13	15.6	44.7	0	21.05	16.15	1.84			188		12.2			0.4	0.08	143.6	5.95	41.4	13
90	5.85	15.9	47.9	0	7.77	4.11	2.66			227		11.4			0.1	0.1	24.44	35.03	41	13.6
91	4.41	13.3	38.7	0	13.02	11.31	0.54			220		12.3			0.2	0.03	96.68	10	44.6	13.9
92	4.4	13	40.2	0	8.23	5.63	1.81		4.51	204		12.5			0.4	0.03			48.4	14.4
93
94
95
96
97
98
99
100																	22.71	0.4
101
102
103	3.98	12.5	36.9		6.31	3.67	2.17		12.85	152		11.9			0.2	0.01	2.81		44.5	13.2
104	4.89	15	43	0	9.03	5.38	2.71			255		10.5			0.3	0.03	25.83	0.699	40.7	12.6
105
106	4.69	14.6	44.2	0	13.37	8.14	4			278		11.6			0.3	0.04	81.75	3.56	44.8	13.1
107																	5.44	0.151
108	4.46	13.8	40.2	0	12.36	9.09	1.72			233		11.1			0.2	0.03	58.23	5.83	46.3	14.2
109																	10.53
110
111																	35.35	1.33
112
113	4.69	12.5	39.2		7.56	5.3	1.34			263		10.9			0.1	0.01	80.45	5.49	41.1	13.6
114	3.09	9	27.3	0	7.94	3.73	3.17		8.29	366		9.6			0.4	0.03			43.8	13.6
115
116
117
118	3.79	11.4	33.4		15.47	14.58	0.32			359		12			0.4	0.06	5.8	3.75	41.8
119	3.94	11.3	34.3		13.9	12.25	0.95		116.35	329		10.6			0.3	0.04	54.01	0.573	43.2	13.7
120	4.83	14	39.8	0	12.49	9.01	2.49			251		11.9			0.4	0.05	258.7	6.62	35.4	11.9
121
122
123	4.41	13.4	40.1	0	10.83	8.2	1.52		223.33	272		10.6			0.4	0.04			47.3	14.3
124	4.55	13.6	38.9	0	13.29	11.45	1.34			80		11.2			0.3	0.04	246.4	34.61	40.7	13.1
125
126	4.69	13.5	41.7	0	15.97	13.23	1.65		10.15	255		10.7			0.4	0.06	587	15.2	47.3	14.6
127
128
129	4.55	14	41.2	0	12.06	9.55	1.13		14.72	200		11.3			0.2	0.03	101.1	1.13	40.3	12.3
130
131
132
133
134	5.32	14	41.9	0	9.53	5.24	3.33			241		10.8			0.1	0.01	4.9	0.075	38.2	13.5
135	4.31	13.6	40.9	0	11.32	7.89	1.41		4.36	259		11.2			0.3	0.03	218.8	3.45	41.2	11.9
136
137	4.8	12.4	38.4	0	11.72	7.29	2.69		68.75	295		10.4			0.3	0.03	8.06	0.619	42.5	14.6
138	3.35	10.6	30.8	0	7.95	4.11	2.95			311		9.6			0.4	0.03	7.51	0.396	41.3	12.2
139
140																	8	0.062
141
142	4.92	13.1	40.3	0	12.45	7.55	3.75			286		11.8			0.3	0.04	16.62	47.81	44.5	15
143
144
145	4.9	14	42.9	0	7.9	4.62	2.32		7.21	195		10.5			0.4	0.03	67.2	3.59	42.3	13.3
146
147
148	4.01	11.9	34.5	0	10.2	7.78	1.5			330		11.5							44.5	14.5
149	3.85	12.4	36	0	13.83	11.84	0.83		28.42	457		10.5			0.9	0.12	43.8	10	45	13.7
150
151
152
153
154	4.38	13.4	39.2	0	10.28	6.67	2.66			363		9.6			0.2	0.02	36.64	1.27	43.7	13.4
155	4.95	14.8	45.2	0	9.36	4.86	3.29			284		12.7			1.3	0.12	77.14	1.12	43.7	13.3
156	4.33	13.4	39	0	10.18	6.51	2.74			141		12			0.3	0.03	48.92	3.57	43.5	13.3
157
158
159
160	5.42	16.3	46.8	0	15.4	11.25	2.41			280		10.3			0.3	0.05	176.3	2.67	42.7	13.9
161
162	3.77	10.5	32.8	0	9.08	6.87	0.96		29.37	240		12.7
163
164																	50.91	1.98
165	3.85	10.9	34.2	0	7.57	5.7	0.79			311		10.4			0.1	0.01	3	0.197	56.1	17.4
166
167	4.63	13.9	40.6	0	12.89	8.2	3.6			214		11.5			0.4	0.05	31.04	5.14	42.7	13.4
168	4.97	14.4	44.1	0	14.01	9.62	3.06			189		11.2			0.1	0.02	160	5.9
169	4.68	14.8	45.6	0	10.48	9.26	0.66			120		11.6			0.3	0.03	5.53	0.051	53.1	15
170	4.62	14	40.5	0	12.44	7.94	2.82			179		10.9			0.2	0.02	12.11	3.07	42.3	13.2
171																	8.73	2.67
172
173	5.56	16.6	48.7	0	9.7	6.24	2.22		17.63	270		10.5			0.3	0.03	4.97	3.35	39.5	12.5
174	4.51	14.1	42.2	0	6.75	3.58	2.28			277		11.2
175	5.67	15.9	47.4	0	14.5	9.92	2.96			326		10.8			0.4	0.07	32.07	1.87	50	16.5
176	3.9	12	34.8	0	10.42	6.91	2.44			215		10.2
177	5.24	15.8	44.8	0	7.03	4.24	1.97		15.22	179		11.4			0.1	0.01	36.29	2.21	43	14
178	3.97	13.5	40.6	0	17.87	13.81	2.26			103		14.5			0.4	0.08	33.69	1.38	50.3	13.5
179
180	5.6	17.3	49.9	0	3.66	1.78	1.21			162		11.6			0.5	0.02	10.22	0.189	40.8	12.6
181	4.27	9.7	30.7	0	14.65	12.35	1.38		14.76	293		12.1			0.4	0.06			41.9	15.9
182	4.07	13	36.7	0	10.49	7.58	1.65			232		11						3.35	44	13.6
183	4.65	13.4	39.3	0	13.87	9.26	3.59			365		11.4			0.2	0.03	55.01	0.739	39	12.9
184
185	3.36	10.3	30	0	9.06	6.11	2.04			207		11.2							45.6	14.4
186	4.34	11.6	37.4	0	19.63	17.84	0.64		365.13	208		11.1					2.27	0.181	61.7	19.9
187	4.07	13.9	40.4	0	9.7	6.64	1.58		42.38	107		12.2					79.63	4.41	43.8	12.3
188	3.69	10.8	31.5	0	6.75	3.68	1.6		120.38	264		10			0.3	0.02	8.08	3.33	42.6	13.8
189	4.35	12.9	39.1	0	14.31	12.04	1.1			248		11			0.4	0.06	80.88	3.07	47.1	14.3
190	4.66	13.8	41.2	0	7	5.82	1.08			199		9.7			1	0.07	670	9.14	43.4	13.6
191
192
193	3.54	13.4	32.3	0	6.95	3.67	2.78		6.65	144		12.2			0.3	0.02	4.01	0.037	42.3	13.2
194	4.66	12	36.8	0	10.94	7.45	2.87		12.33	193		10.2			0.2	0.02	49.98	1.12	39	13.7
195
196	5.31	15.9	46.1	0	15.69	13.17	1.16			172		12.1			0.3	0.04	66.05	3.67	40.2	12.6
197
198
199	4.51	39.8	13.3	0	7.57	4.2	2.13		11.86	222		9.9			0.3	0.02	2.79	0.314	45.8	14.2
200	5.69	15.3	46	0	10.98	7.53	2.51			332		10.5			0.4	0.04	1.32	0.018	35.7	12.2
201	4.97	15.7	44.5		13.48	11.49	1.09			166		10.6			0.1	0.02	138	0.79	42.8	13.1
202	3.88	12.9	36.9		11.83	8.13	2.25			237		10.2			0.3	0.03	260.2	8.94	41.7	12.3
203
204	4.63	14.1	41.9		10.1	7.88	1.53			240		10			0.1	0.01	152	0.836	38.9	11.8
205	4.36	12.3	34.8		4.35	2.95	1.01		7.82	141		9.8			0	0	0.66	0.007	39.9	13.9
206	4.76	15.2	43.2	0	18.85	16.32	1.59			356		11.1			0.3	0.06	191.1	5.86	39.4	11.9
207	4.97	14.4	41.9	0	7.8	5	1.77			232		11			0.3	0.02	5.24	0.225	38.1	12.6
209	4.14	13.2	36.9	0	11.91	8.4	2.56			191		9.4			0.3	0.03	172.1	0.96	36.6	11.3
210	3.78	12.3	36.8	0	11.64	7.79	3.05		8.47	283		9.9			0.3	0.03	142.8	2.66	46.8	13.2
211	4.5	13.8	40.1	0	4.44	1.78	1.69		5.41	141		10.2			0.2	0.01	42.64	2.73	42.4	13.1
212	4.45	12.4	38.5	0	9.26	6.23	1.84			274		9.7			0.2	0.02	6.24	0.073	42	13.2
213	5.25	13.7	41.5	0	10.21	6.85	2.44			280		10.3			0.3	0.03	4.75	1.24	36.5	12.8
214	5.26	15.6	45.7	0	25.5	21.02	1.47			406		10.8			0.3	0.08	300	2.9	40.4	12.7
216	4.96	15.6	43.6	0	14.99	11.31	2.2			390		10.9			0.3	0.04	280.5	4.68	43.6	13.6
219	4.21	11.4	35.1	0	19.66	15.12	3.57			260		11			0.3	0.06			40.7	13.4
220	4.56	13	38.8	0	11.72	8.16	2.37		19.67	273		11.2			0.3	0.03	3.13	0.22	42.7	13.9
222	4.36	14.9	41.9	0	10.97	6.72	3.25			212		9.8			0.2	0.02			44.4	12.6
223	4.42	12.7	39.2	0	12.87	9.73	1.86		90.67	229		12			0.2	0.03	11.4	0.382	47.7	14.6
227									28.74								3.88	0.09
229	5.52	16.2	45.8	0	22.99	19.62	1.59			158		10.5					361.3	8.61	40.6	13.9
230	4.96	14.9	44	0	12.64	8.05	2.81			262		9.5							46.6	14.5
231																	60.65	2.23
234	4.14	11.7	34.5	0	8.88	6.38	1.64		214.2	186		11.5					11.43	2.76	45.5	15.1
235	5.1	12.9	37.8	0	12.27	8.1	2.94			344		9.8					8.21	0.565	34.9	13.3
236	3.89	11.3	35.5	0	9.56	6.26	2.34		3.41	181		9.7					3.1	0.072	40.2	13.1
238																	13.06	0.31
239	5.26	15	41.2	0	10.86	8.24	1.81			187		11.7					21.46	1.13	38.5	13.7
240																	8.02	0.69
243	4.89	14.9	42.5	0	10.37	6.72	2.26			179		11.4			0.2	0.02	10.85		40	12.5
244	5.35	16.4	45	0	15.75	12.61	1.57		311.97	242		12.5			0.3	0.05	19.28	1.13	38.8	13
245	3.69	11.9	32.3	0	4.98	2.86	1.45			193		10.1							38.9	12.7
246	4.06	10.9	34.3	0	12.73	10.3	1.49		43.32	298		10.1			0.3	0.04			44.6	14.4
248	4.04	13	38.7	0	11.34	9.23	1.18			231		10.6			0.2	0.02	281.8	5.98	50	14.4
250																	13.52	0.24
251	4.66	14.9	42.7	0	11.66	8.26	2.54			175		10.2			0.3	0.03	77.45	3.9	43.2	13.1
252	4.46	13	38.3	0	9.49	7.68	0.83			127		10.3			0.2	0.02	3.92	0.1	49.4	15.9
253	4.37	12.4	37.4	0	10.52	6.74	2.34		62.41	244		10.1			0.2	0.02	30.51		41.9	13.5
254																	4.82	0.58
256	4.07	11.8	35.3	0	11.96	9.98	1.49		8.1	333		9.4			0.7	0.08	181.6	4.14	42.6	13.6
263	4.46	13.4	39.8	0	13.88	11.78	0.94			183		13.3			0.1	0.02	111.6	2	44.5	13.7
266	4.35	13.1	39.6	0	11.27	8.26	1.43		37.76	186		12			0.4	0.05	27.37	1.59	43.3	13.1
270	3.76	11.6	34.4	0	7.58	4.48	1.98			324		8.7					8.15	0.05	43.3	13.4
274	5.09	15.5	43.3	0	12.72	9.96	1.82			242		9.5			0.3	0.04	300	1.15	37.9	12.4
275																	114.4	5.65
276																	10.07	0.1
277	4.74	14.6	43.9	0	16.31	12.57	2.11			218		11.8			0.2	0.03	300		47.2	13.9
278	4.59	14.9	41.7	0	16.26	12.71	2.34			165		11.1			0.5	0.08	249	6.87	40.1	12.2
279	4.28	11.4	35.4	0	16.81	12.7	3.1			274		10.9			1.1	0.18	25	1.19	41.5	13.8
281	3.72	10.2	30.2	0	9.11	5.41	2.63		124.15	280		11.4					3.2	2.71	37	13.1
283	5	14.8	44.4	0	16.07	11.35	2.63			251		10			0.4	0.07	244.7	8.84	45.3	14
286	4.79	13.4	40	0	6.4	4.79	0.96			108		10.8			0.3	0.02	41.45	2.39	40.8	13.5
289	3.58	10.6	31.8	0	14.94	13.07	0.68			113		12.5			0.3	0.04		9.76	46.1	14.2
291	4.11	12	34.6	0	12.21	8.51	2.47			250		9.9			0.6	0.07	30.61	0.87	39.7	13.1
293	5.22	14.6	44.5	0	11.62	8.09	2.38			172		12.5			0.3	0.03	432.4	8.12	41	13.2
294	4.45	12.7	39.4	0	8.36	4.02	2.26			325		9.2			0.1	0.01		1.2	44.2	13.7
295	4.76	13.9	40.9	0	10.54	6.14	3.15			250		11.2			0.3	0.03	16.05	0.28	38.5	12.3
297																	36.21	8.44
298	5.16	14.7	44.5	0	14.79	10.72	2.55			431		10.4			0.3	0.05	9.28	0.32	45.7	14.5
300	3.73	10.4	31.3	0	11.36	6.19	4.22			418		9.8					9.62	0.41	41.3	14.1
302	3.62	10.5	31.9	0	11.7	6.87	3.7		28.02	235		9.8			0.3	0.03	121.5	7.09	46.1	14.2
304	4.37	11.9	35.6	0	13.81	11.11	1.75			106		10.4			0.1	0.02	2.92	0.28	43.3	14.7
305	4.36	12.6	37.9	0	9.66	7.49	1.53		12.21	274		11.1			0.4	0.04	268.5	6.3	45.6	14.5
307																	5.03	0.61
309	4.58	13.6	43	0	11.23	8.47	1.55			249		11.4					31.97	0.59	49	14.9
314	5	14.7	43.7	0	8.21	6.05	1.29			198		11.2			0.5	0.04	3.73	1.57	45.9	14.5
315	4.95	13.6	42.3	0	7.35	5.01	1.65			236		9.3			0.3	0.02	16.58	0.21	41.2	13.4
324									291.46								27.51
326	4.63	16.4	46.7	0	14.8	10.78	2.85			161		12.1			0.2	0.03	30.95	7.75	52.7	14.4
327	6.11	16.4	47.9	0	11.18	7.42	2.56		64.56	96		10.5			0.3	0.03	9.81		37.6	13.4
328	5.47	16.7	48.4	0	16.74	13.69	1.41			315		9.4					20.28	1.46	44.7	13.9
329																	67.84	0.29
330	3.98	11.6	33.6	0	9.71	6.57	1.98			208		10.6			0.2	0.02	18.49	0.21	42.5	13.7
333	5.32	15.6	44.5	0	11.98	7.65	2.25			181		11.3					16.72	1.58	41.8	13.7
334	4.19	12.3	34.9	0	8.55	5.94	1.41			99		10.1					15.45	3	40.4	13.8
335																	11.69	0.14
337	4.35	13.1	38.5	0	8.92	5.15	2.92			307		10.9			0.2	0.02	50.97	2.6	42.3	13.2
340	4.55	14	40.5	0	14.03	11.55	1.18			189		11.1			0.4	0.05			44.7	13.8
345	3.56	11	32.9	0	17.57	15.82	0.78		175.23	220		10.3					83.24	6.46	60.8	18.9
350	4.49	13.4	40.1	0	18.75	16.29	1.2		230.98	167		12.9			0.3	0.06	22.21	3.86	43.5	13.4
351	5.33	14.7	44.7	0	8.73	5.68	2.2			246		10.6			0.2	0.02	246.2	8.55	41.1	13.4
352	4.06	12.7	38.4	0	13.88	10.2	2.07			246		9.8			0.5	0.07	300	9.72	49	14.3
354																	14.1	2.55
355	4.77	14.3	42.2	0	14.24	9.28	2.76			188		12.5			0.4	0.05	4.87	4.05	41	12.8
356	4.38	13.2	37.7	0	26.77	24.22	1			212		8.8			0.5	0.13	100.2	2.33	41.4	13.1
359	4.76	15.6	44.4	0	10.12	7.55	1.56			255		9.8			0.3	0.03	300	10	42.8	12.6
360	4.47	12.9	38.8	0	8.29	4.59	2.57			207		11.4			0.2	0.02	12.06	0.35	42.1	13.2
361	2.95	8.5	27.6	0	10.57	7.36	1.9		0.99	283		10.9			0.3	0.03	61.43	3.09	48.1	14
368	5.46	16.7	46.5	0	14.25	10.85	1.86			233		9.6			0.5	0.07	15.8	0.66	37.5	12.2
370	4.47	13.3	39.5	0	8.21	5.8	1.34			247		11.5			0.2	0.02	47.99	0.9	46	14.1
371	5.6	17.3	50.6	0	18.51	15.67	1.57		157.84	175		13.1			0.4	0.07	78.86		53.1	16.2
374									215.98
377	5.7	16	47.9	0	8.75	6.79	1.18		3.34	174		11			0.2	0.02	2.67	0.14	40.3	13.3
378	5.05	14.7	43	0	17.68	15.89	0.73		7.32	219		9.9			0.4	0.07			42.6	13.8
379																	47.51	10
381	4.37	12.7	38.5	0	10.16	6.65	2.74		16.04	226		12			0.6	0.06	6.17	0.72	40.8	12.7
382	4.46	12.5	37.8	0	6.65	1.57	4.4			217		10.6			0	0	1.04	0.06	42.3	13.7
384	4.54	14.4	42.4	0	9.45	6.94	1.7			230		10.5			0.2	0.02	5.3	2.15	43.6	12.8
386	3.84	13.2	38.6	0	8.81	5.2	2.21			156		9.5			0.3	0.03	76.98	6.96	48.6	13.3
388	4.25	12.1	36.3	0	16.3	13.25	1.58			247		14			0.4	0.07			48.2	15.6
390	5.63	16.6	49.7	0	13.67	10.32	1.79			219		10.2			0.3	0.04	242.5	4.62	44.5	13.8
392	4.21	11.5	35.2	0	6.06	4.82	0.94			186		10.7			0.2	0.01	201.8	10	40.3	13.3
393	5.16	16.8	48.7	0	10.61	7.66	1.68			132		12.2			0.4	0.04	53.8		45.4	13.2
395	4.24	12.8	38.4	0	13.08	10.28	1.99			211		11.1			0.2	0.03	82.5	1.8	45.4	13.7
396	4.41	11.9	36.9	0	13.81	11.21	1.63			254		12.2			0.2	0.03	613.6	24.81	40.6	13.3
397	4.52	12.1	37.5	0	7.84	4.86	2.14			206		10.8			0.4	0.03	7.6	0.32	46.1	15.2
400	3.8	11.6	34.7	0	11.07	8.75	1.26		8.65	218		11.1			0.3	0.03	300	4.92	44.4	14.3
401	4.04	12	35.8	0	6.86	4.12	2.09			252		10.9			0.1	0.01	6.89	0.291	40.4	12.5
403
404	4.55	14.8	43.6	0	5.53	3.69	1.41			177		10.7			0.2	0.01	4.7	0.106	43.4	12.5
407	5.39	15.2	45	0	6.86	3.14	2.25			190		11.9			0.1	0.01	5.62	0.6	39.3	13.2
408	5.68	15.6	45	0	7.85	4.82	2.43		1.75	225		9.4			0.3	0.02		0.45	38.1	13.5
409	4.31	12.3	38	0	8.46	5.74	2.04			185		11.6			0.1	0.01	5.02	0.11	43	13.4
411	3.66	10.8	34.5	0	11.18	9.86	0.76			200		8.8			0.2	0.02	74.99	9.56	45.5	13.2
413	4.08	11.3	33.3	0	14.65	11.42	1.87			185		10.9			0.3	0.05	206	6.89	42.7	14.2
415	4.51	13.5	39	0	11.21	7.41	1.91			229		11.2			0.3	0.03			42.8	13.6
416	5.39	16.7	47	0	8.53	5.49	2.09			174		9.4			0.2	0.02	159.6	2.14	41.5	13.3
420																	11.28	0.36
421	3.77	10	31.3	0	19.84	18.63	0.64		242.8	468		9.6			0.4	0.08	10.78	1.68	45.9	15.2
423																	1.77	0.07
424																	107.4	2.26
426	4.1	11.9	36.7	0	17.31	13.77	1.39		214.35	154		11			0.3	0.05	116.4	0.2	47.8	14.6
429	5.41	14.9	43.4	0	15.34	10.76	3.32			231		10.7			0.2	0.03			36.2	12.6
433	4.35	12.2	36.4	0	14.45	12.14	1.52			201		11.7			0.3	0.05	211.5	3.65	39.4	12.9
436	4.6	14.3	43.3	0	12.71	8.88	1.82			142		12.2			0.3	0.04			44.1	12.8
438	4.79	14.3	41.4	0	15.41	12.22	2.25		9.35	242		9.5			0.3	0.04	333	2.93	42.6	13.4
439	5.53	17	50.9	0	20.45	16.51	1.5			204		11.5			0.3	0.06	10.08	1.06	46.7	13.7
440	5.43	16.2	49.1	0	8.16	6.01	1.55		10.52	196		10.4			0.2	0.02	97.06	0.68	46	14
442	5.3	15.7	44.5	0	11.35	6.77	3.33			270		9.6			0.2	0.02	161.5	0.4	39.3	13.1
445	4.27	12.9	36.1	0	14.15	11.44	1.2		353.06	249		11.1			0.4	0.06			43.4	14.1
450	3.48	9.6	28.6	0	20.05	18.01	0.87		52.74	189		11.9			0.3	0.06	300	10	43.7	14.7
454	4.1	13	37.9	0	20.7	18.2	0.84			273		10.7			0.3	0.07	66.4	3.31	45.8	13.7
456	5.35	14.6	44.2	0	9.92	6.81	1.87			231		9.8			0.4	0.04	36.06	1.64	41.4	13.8
459																	9.64	4.52
462	4.6	14.9	42.9	0	13.39	9.67	2.35			197		10.6			0.1	0.02	63.02	4.5	43.8	12.9
463
464																	17.9	0.64
465	3.97	12.3	37	0	11.14	7.65	2.3			220		12.3			0.2	0.02	447.9	14.18	45	13.2
466	3.87	11.7	35.7	0	6.06	4.1	1.05			188		10.6			0.3	0.02	4.4	0.68	40.9	12.2
467	4.25	11.8	35.6	0	7.63	5.3	1.67			229		10.8			0.3	0.02	10.13	3.09	38.1	12.5
468	3.34	9.1	28.2	0	11.97	9.1	1.75		96.04	269		10.1			0.3	0.03	23.29	3.79	46.4	14.9
476	2.91	7.2	23	0	8.64	7.29	0.76			376		10.2			0.2	0.02		1.46	39.7	13.9
477	4.95	14.4	43.9	0	8.18	4.45	3.08			376		10.5			0.2	0.02		0.06	44	13.6
478	3.95	12.1	35.7	0	7.81	5.01	1.93			229		11			0.3	0.02	92.7	0.8	46.1	13.9
481	5.21	15.4	45.5	0	12.14	9.21	1.43		163.35	192		10.8			0.4	0.05	131.6	3.27	46.8	14.7
482	3.42	10.6	31	0	10.91	6.7	3.57			205		9.8			0.2	0.02	4.24	0.08	42.6	13
483	5.36	15.9	47.9	0	9.77	5.16	2.79		2.64	301		10.5			0.3	0.03	3.57	0.09	43.9	13.5
484	3.45	10.8	30.5	0	18.54	16.13	1.1			345		10			1.3	0.24	300	10	46.8	14.5
485	4.55	12.7	38.6	0	18.5	17.21	0.78		292.16	182		11.3			1.7	0.32			44.5	14.3
486	5.01	15.6	46.2	0	15.45	11.26	2.62			300		10			0.3	0.05	21.76	1.32	47.3	14.1
487																	4.01	0.021
488
489	4.51	11.8	35.4	0	8.79	6.6	1.53		125.15	203		12.4			0.2	0.02			43.8	15.3
490	4.11	12.7	37.7	0	9.93	9.93	1.92			230		10.4			0.2	0.02		4.55	47.4	14.2
491	5.37	15.2	46.2	0	4.34	1.99	0.97			261		10			0.5	0.22	1.44	1.05	41.7	13.3
493	3.3	11.1	34.1	0	4.95	2.51	1.97			265		9.2			0.2	0.01	129.3	3.5	46.3	12.3
497	3.64	8.4	28.1	0	4.34	2.87	0.88			191		11.7					4.54	0.11	51.6	18.1
498	4.95	15	43	0	12.17	8.7	2.03		209.49	186		9.6			0.2	0.03	55.63	1.49	42.1	13.2
499	3.93	11.7	35.1	0	7.43	5.35	1.09			248		10.5			0.1	0.01	246.2	7.85	44.4	13.6
504	4.95	13.5	41	0	13.56	10.21	2.05			230		10.5			0.4	0.05	4.58	0.51	46.1	15.3
505	4.22	14.4	40.1	0	9.13	7	1.52			216		10.6			0.2	0.02	29.32	0.0669	43.6	12.7
506	5.23	15.4	47.1	0	10.52	6.02	2.98			292		12.1			1.7	0.18	2.28	0.038
507	3.12	8.8	27.5	0	14.4	7.34	1			207		11.1			0.2	0.02	2.28	0.038
509	3.94	13.9	39.9	0	8.59	6.22	1.03			144		10.1			0.2	0.02	20	>10,0	46.1	12.3
510																	7.25	0.76
511	4.22	12.3	37.1	0	9.56	6.81	1.37			187		11.1			0.2	0.02	6.35	6.73	44.2	13.8
512																	30.31	4.06
513																	1.86	0.023
514																	4.11	0.074
515	2.86	8.6	25.4	20	22.21	18.78	1.59			217		11.4			0.4	0.08	>300	>10,0	44.2	13.6
517	4.81	15.1	45.1	0	12.01	8.56	2.27			205		10.4			0.2	0.03	99.03	0.323	47.7	14
518	5.54	17	49.9	0	15.49	10.94	2.54		69.07	276		10.3			0.5	0.07	15.34	4.03	43.2	13.3
519	5.53	15.6	47.1	0	13.19	9.52	1.6			146		10.9			0.3	0.04		2.7	45.8	14.9
520	4.89	15.3	45	0	8.66	6.16	1.72		24.08	200		10.9			0.2	0.02	94.69	2.37	42.8	12.8
523	3.62	11.2	31.5	0	7.98	3.79	2.86			293		9.6			0.1	0.01		3.4
525	2.93	8.6	25.3	20	4.6	3.74	0.55			24		11			1.5	0.07			41.5	12.9
526	4.53	14.3	42.2	0	8.34	4.88	2.42			199		8.9			0.2	0.02	49.29	0.83	46.4	13.7
529																	11.4	0.56
530	5.2	15.5	45.2	0	8.44	3.25	3.45		3.31	254		9.8			0.4	0.03	5.29	0.12	40.7	12.8
531	3.34	9.2	28.2	0	12.24	7.91	2.68			269		9.8			0.5	0.06	9.53	0.52	44.1	14.5
532	5.2	14.4	43.9	0	13.04	9.48	1.66		58	283		11.3			0.5	0.06	739.4	9.53	43.5	14.1
535																	17.06	0.122
536	4.88	14.9	44.5		14.02	10.89	1.61		121.18	221		11.5			0.3	0.04	21.23	6.59	44.1	13.14
537																	44.84	0.186
538	4.48	13.6	39.9		8.75	4.9	2.57			177		10.4			0.2	0.02	37.68	4.4	43.7	13.4
539	4.94	14.3	43		10.65	7	2.8			174		11.4			0.3	0.03	56.27	4.47	49.3	15.5
540	3.74	10.8	33.4		10.11	7.77	1.57		27.27	248		11.9			0.2	0.02	38.68	1.08	40.3	12.6
541																	14.09	0.201
542	4.82	14.1	42		15.73	11.24	3.19			261		10.5			0.6	0.09	33.82	4.14	42.3	13.3
																	300	8.6
545	5.54	16.9	51.8		13.48	8.39	3.27			223		11.1			1	0.13			41.1	12
546
547	4.5	12.6	38.4		7.05	4.7	1.48			317		10.1			0.3	0.02			42.4	13.7
549	5.54	14.2	43.5	120	31.63	27.89	1.28			556		11.8			0.5	0.17			46.8	16.5

## Sheet: D3
INDEX	ERYTHROCYTE	HEMOGLOBIN	HEMATOCRIT	NRBC	LEUCOCYTES	NEUTROPHILES	LYMPHOCYTES	NLR	PCR	PLATELET	PDW	MPV	P-LCR	PCT	IG%	IG	CK-MB	TNT	RDW-SD	RDW-CV
1	4.05	11.5	35.1	0	8.54	3.73	2.97		16.61	213		10			0.2	0.02	2	0.27	45.1	14.2
2																	25.96	1.92
3
4
5
6	4.85	14.7	43.3	0	7.23	3.72	2.63			221		10.9			0.1	0.01	3.43	1.52	44.3	13.6
7
8
9	3.44	11.1	33.2	0	6.39	3.61	1.27			202		10			0.3	0.02	13.6	5.59	40.1	13.4
10	4.24	12.3	38.3	0	6.6	4.16	1.28			206		10.1			0.2	0.01			43.4	13.3
11
12	4.14	12.1	37.1	0	7.09	4.69	1.58			257		11.2			0.3	0.02	1.69		43.3	13.3
13	4.84	15.1	43.8	0	3.97	2.46	0.89		9.95	96		13.7			1	0.04	6.54	10	42.7	13
14	4.53	14.4	40.7	0	11.9	5.62	4.95			238		10.7			0.8	0.09	3.34	4.68
15
16																	3.65	0.134
17
18	4.04	12.3	35.4	0	8.54	6.62	1.01			221		12.1			0.2	0.02	3.1	3.13	41.4	12.8
19	4.57	13	38.8	0	8.64	4.07	2.64			180		11.7			0.2	0.02	2.5	0.339	52	16.7
20	4.33	12.3	37.6	0	14.4	11.27	1.42			231		11.2			0.3	0.04	22.05	2.2	50	15.6
21
22
23
24	5.19	16.0	47.4	0	10.39	6.85	2.68			272		9.4			0.5	0.05	2.04	0.749	41.7	12.5
25
26																	1.28	0.012
27
28	3.1	10.1	31.1	0	11.04	8.41	1.33			125					0.5	0.05	6.89	2.56	47.6	13
29
30	4.22	12.2	37.3	0	3.22	1.75	0.83		12.78	115		11.3			0	0	5.9	0.118	44.8	13.8
31	4.47	12.2	35.3	0	14.04	11.93	1.07		49.54	264		12.6			0.3	0.04		7.01	42.9	15
32	5.13	13.8	42.1	0	11.17	7.1	2.78			206		9.4			0.4	0.04	90.8	4.66	39.6	13
33	3.86	11.1	37.1	0	9.93	7.87	0.98		112.83	175		8.8			0.2	0.02	5.02	2.38	47.6	14
34	3.7	12	34	0	6.86	5.14	1.23			121		11.1			0.3	0.02			44.9	13.4
35	3.94	11.5	34.5	0	8.03	5.12	1.64			174		11.5			0.2	0.02	12.91	3.01	40.5	12.5
36
37	5.08	16	49.2	0	15.64	12.94	1.75			266		11.9			0.3	0.04			48	13.6
38	2.73	7.9	23.5	0	7.96	5.08	2.21			193		10			0.1	0.01	170.5	5.05	47.2	15
39																	3.93	0.341
40																	5.63	0.094
41	5.18	15.4	43.7	0	7.32	2.78	3.24			242		10.7			0.1	0.01		0.75	38.9	12.8
42	5.18	15.4	43.7	0	7.32	2.78	3.24			242		10.7			0.1	0.01		0.75	38.9	12.8
43
44
45
46	3.02	6.9	22.7	0	11.53	8.31	2.18		174.05	370		9.2			0.3	0.03			43.5	15.7
47	3.55	11.1	32.3	0	8.89	5.8	1.95			200		10.1			0.04	0.4	17.42	0.076	42.5	12.8
48
49
50
51
52
53
54
55
56
57
58
59
60
61
62
63
64	4.06	12.8	37.6	0	8.22	5.45	1.75			204		9.8			0.2	0.02	4.22		43.9	13
65																	9.78	1.52
66	4.58	13.3	39.5	0	14.33	10.63	1.66			410		11.7			0.4	0.06	6.97	29.32	41.9	13.2
67																	2.91	0.31
68
69	4.87	13.7	41.6	0	7.39	3.64	2.68		2.48	232		10.9			0.3	0.02			46.8	15
70																	9.12	2.76
71
72
73	4.36	12.9	38.7	0	15.15	10.81	2.9			166		11.7			0.3	0.05	39.45		43.7	13.3
74
75
76	4.45	12.8	37.3	0	8.77	5.1	2.33			242		10.7			0.1	0.01	12.12	2.92	40.8	13.4
77	4.45	14.1	40.1	0	6.52	3.49	2.24			190		12.6			0.2	0.01	4.53	0.204	43	13.1
78	4.32	13.9	39.3	0	12.26	8.74	1.85			150		11.1			0.2	0.02	32.52	10	41.9	12.6
79
80
81	3.98	11.1	34.6	0	11.29	8.62	2.12			271		10.9			0.3	0.03	9.48	8,0O0	44.4	14
82																	10.78	0.831
83	4.45	12.8	37.3	0	8.77	5.1	2.33			242		10.7			0.1	0.01	12.12	2.92	40.8	13.4
84	4.79	14.4	45	0	10.66	7.44	1.77			177		11.7			0.5	0.05	2.39	0.027	56.7	16.6
85	4.03	11.8	35.9	0	9.91	8.79	0.47		265.89	147		12.8			0.3	0.03	84.56	5.94	48.2	14.7
86
87
88
89	5.12	15.3	44.5	0	19.35	13.88	2.46			178		12.7			0.4	0.07	46.46		41.6	12.6
90	5.25	14.3	43	0	4.83	1.95	2.19			214		11.3			0	0	2.02	31.26	40	13.3
91	4.44	13.3	39.2	0	6.54	5.47	0.23			174		12.2			0	0	19.74	17.37	44.8	13.9
92																	3.68	0.29
93
94
95
96
97
98	4.71	14.1	42.3	0	12.46	8.73	2.67		188.67	177		11.1			0.3	0.04	21.79		45.9	13.9
99	3.92	11.7	39.2	0	9.71	7.19	1.36			179		10.6			0.1	0.01			41.3	12.9
100
101	3.94	13.2	39.1	0	8.4	5.9	1.43		18.21	294		10.1			0.4	0.03			43.3	11.9
102
103
104	4.85	14.8	43.5	0	9.62	5.35	3.16		8.25	242		10.6			0.5	0.05	5.55	0.515	40.8	12.7
105
106																	12.61	1.59
107																	3.57	0.082
108	4.69	14.4	42.6	0	14.95	10.91	2.24			276		11			0.3	0.05	27.53	220	46.7	14.3
109	4.53	12.6	36.9	0	8.83	3.69	4.23			217					0.1	0.01	8.01	0.24	41.5	13.8
110
111
112
113
114	3.2	9.4	28.7		8.56	4.4	3.2			399		9.7			0.5	0.04	1.95	0.087	45.8
115
116	2.78	8	23.8	0	4.33	3.34	0.67		14.67	229		10.1			0.2	0.01	3.98	0.141	44.5	14.1
117
118	4.03	12.2	36.9	0	14.11	11.42	1.01		135.58	300		11.1			0.4	0.05			45.1
119	3.47	10	29.8	0	12.2	11.01	0.64			352		11.2			0.3	0.04	124.3	1.62	42.9	14
120	4.86	14	40.1	0	10.93	6.85	2.7			225		12			0.5	0.06	24.62	3	35.1	11.8
121	4.21	12.6	37.8	0	12.19	9.32	1.62			235		10.3			0.3	0.04	36.51	3.79	46.6	14.2
122
123	4.5	13.5	41.5	0	13.62	11.53	1.24		249.9	310		10.4			0.4	0.06	6.31	6.4	48.8	14.5
124	4.1	12.3	35.8	0	10.3	8.37	1.27		309.17	68		11.2			0.3	0.03	67.38	10	43.7	13.7
125
126	4.28	12.5	38.6	0	12.76	11.3	0.8			232		10.8			0.5	0.06			47.3	14.3
127	4.43	14.9	42.3	0	4.58	3.31	0.8		14.03	53		10.6			0.2	0.01	3.1	0.074	62.7	19.5
128
129	4.51	14	42.7	0	11.85	9.5	1.23		15.71	192		11.3			0.1	0.01	96.56	1.02	45	13
130
131	5	15.7	45.4	0	13.65	9.61	2.33		227.96	167		10.9			0.5	0.07	8.06	4.25	43.2	13.2
132
133	3.31	10	29.5	0	7.86	5.78	1.3		18.01	219		10.1			0.3	0.02	1.88		40.8	12.7
134	4.99	13	39.5	0	7.29	4.27	2.31		10.51	232		11.1			0.1	0.01	3.33	0.065	38.7	13.6
135
136	4.34	13.5	40.3	0	15.99	9.07	5.41		148.72	369		10.9			0.3	0.04	47.52	13.22	47.9	14.1
137	4.8	12.4	38.6	0	9.1	5.35	2.46		57.22	305		10.2			0.2	0.02	3.6	0.643	42.8	14.6
138	3.57	11.4	32.5	0	7.8	5.19	1.8		2.53	316		9.7			0.4	0.03	4.41	0.238	39.9	12
139	3.69	10.8	31.5	0	6.75	3.68	1.6		120.38	264		10			0.3	0.02	8.08	3.33	42.6	13.8
140	3.87	12.5	38	0	4.47	3	1.02			110		11.5			0.4	0.02	10.1	0.064	46.7	13.1
141	5.13	14.6	43.5	0	5.1	3.95	0.58			112		10.6			0.2	0.01	250.4	3.09	44.1	14.4
142	4.92	13.1	40.3	0	12.45	7.55	3.75		47.81	286		11.8			0.3	0.04	16.62		44.5	15
143
144
145
146
147
148
149	3.25	10.3	30.3	0	8.46	7.23	0.77			263		11.3			0.6	0.05	31.15	10	46.6	14.3
150	4.8	15.3	45.4	0	10.01	4.87	3.69			292		10			0.2	0.02	11.67	0.537	46.3	13.3
151
152	4.65	13.9	42.5	0	7.36	4.46	1.72			310		11.3					5.88	1.62	48.1	14.5
153
154
155	4.91	14.4	44.6	0	13.53	12.21	0.96			286		12.2			0.3	0.04	18.52	0.269	43.3	13.1
156	4.35	13.6	39.7	0	8.74	5.14	2.7			132		12.4			0.1	0.01	11.67	2.3	44.1	13.4
157
158	4.72	14.4	42.4	0	6.01	2.81	2.02			125		13.9			0.2	0.01	3.72	0.051	46.6	14.2
159
160																	35.56	2.41
161
162
163
164
165
166
167
168
169	4.91	15.6	47.4	0	7.2	5.8	0.85		75.76	163		11.4			0.6	0.04	7.92	0.056	52.8	14.9
170
171	4.03	11.9	36.5	0	10.91	6.31	2.94			179		11			0.2	0.02	5.48	2.7	39.7	12
172
173
174	4.64	14.7	44.3	0	6.68	2.87	2.76			207		9.8			0.3	0.02	2.95	0.188	51.5	14.7
175
176
177	4.95	14.9	42.6	0	6.43	2.97	2.43			172		11.8			0.2	0.01	11.52	2.78	43.3	14
178	3.52	11.9	34	0	13.4	10.81	1.17			94		14.1			0.3	0.04			46	13.4
179
180	5.45	16.9	48.5	0	4.46	2.81	1.02			148		10.9			0.7	0.03	2.36	0.227	39.8	12.5
181	4.35	10.1	31.9	0	11.02	8.69	1.61		110.2	288		12.2			0.4	0.04	24.3	0.799	43.1	16
182
183
184
185	3.51	10.8	31.8	0	7.63	5.58	1.3		134.26	216		11.5					12.85	3.93	46.7	14.7
186
187																	30.41	3.88
188
189
190																	133.6	3.25
191
192	3.72	9.7	29.5	0	7.4	5.34	1.29			218		10			0.1	0.01	8.67	0.109	45.1	15.5
193																	4.68	0.03
194	4.94	13.1	39	0	10.89	7.6	2.59		18.01	215		10.6			0.3	0.03	13.28	1.06	38.8	13.6
195	4.83	13.8	40.7	0	10.88	6.43	3.04			319		12.4			0.3	0.03	5.2	1.12	39.5	13
196	4.95	14.9	43.4	0	11.05	8.97	1.16		248.75	159		12			0.2	0.02	15.31	2.11	39.4	12.4
197
198
199
200	5.64	15.2	46.2	0	10.46	6.55	2.83		15.06	327		10.6			0.4	0.04	0.82	0.11	36.1	12.1
201	5.03	15.8	45.4	0	11.79	9.17	1.41			165		11.2			0.2	0.02	146.1	2.57	43.7	13.4
202	3.69	12.1	35.2	0	12.8	8.16	3.13		201.78	213		10.4			0.4	0.05	42.79	5.7	42.4	12.2
207	4.86	13.9	40.8	0	5.03	2.56	1.71			223		10.9			0.2	0.01	2.66	0.221	37.8	12.3
208	4.64	13.9	40.9	0	7.88	3.05	4.07		38.77	236		10.4			0.3	0.02	2.01	0.273	41.9	13.1
209	4.61	14.7	40.8	0	14.66	10.52	2.6		66.8	188		9.6			0.4	0.06	48.91	1.94	36.1	11.3
210	3.83	12.5	37.7	0	11.69	8.61	2.37		16.31	267		10.1			0.3	0.04	31.53	1.66	47.8	13.2
211	4.87	15.1	43.3	0	4.5	1.84	1.57		5.84	171		10.6			0.2	0.01	10.49	2.37	42.2	13
212	4.63	12.8	39.9	0	10.55	6.51	2.03		5.83	200		11.1			0.4	0.04	6.38	0.086	41.9	13.4
213	5.19	13.5	40.8	0	8.5	9.51	2.93		13.49	271		10.2			0.2	0.02	2.15	1.29	36.1	12.6
214	4.56	13.3	39.1	0	15.75	10.69	3.45		197.58	325		10.8			0.3	0.04	29.03	2.3	40.7	13
219	4.13	11	34.9	0	14.56	10.31	3.16			247		10.7			0.3	0.05			40.6	13.2
223	3.87	10.9	33.6	0	11.36	8.46	1.82		136.79	200		11.5			0.4	0.05	5.94	0.527	45.9	14.6
227	4.73	13.7	41.5	0	9.37	5.7	2.55		20.23	250		10.6			0.4	0.04	2.86	0.161	41.8	13
229	7.3	21.2	59.5	0	13.32	11.63	0.72			75		10.1					58.38		42	15.5
234	4.57	12.9	38.2	0	8.96	7.12	0.95		122.28	230		11.6					4.1	2.41	44.7	14.9
235	4.94	12.3	36.6	0	14.02	8.71	3.67		13.97	365		9.8					4.64	0.419	34	13.2
237																	2.58	0.27
239									4								5.46
240	4.16	12.8	39.7	0	9.23	5.47	2.54		2.34	301		11.4					3.57	0.832	43.3	12.8
245	3.63	11.8	31.9	0	4.75	2.32	1.41		79.95	188		10.3					4.46	1.07	39.6	12.8
246	3.72	9.9	31.7	0	10.04	6.05	2.31			219		10.6			0.3	0.03	11.69	10	45.1	14.5
248	4.16	13.2	40.1	0	9.95	6.9	1.9			251		10.6			0.2	0.02	35.69	4.47	51.8	14.7
253	4.46	12.6	37.9	0	6.92	4.79	1.37		63.4	234		10.1			0.3	0.02	6.98		40.7	13.3
254	4.42	12.8	36.6	0	8.99	6.11	1.43			220		10.1						0.333	41.4	14.2
257	5.2	15.9	45.5	0	15.24	9.63	3.6			215		10.8			0.2	0.03		3.37	42.6	13.5
259	4.46	11.2	35.2	0	19.41	15	2.55			234		10.4							45.5	16.4
261																	6.99	0.11
264	3.67	11	32.1	0	18.08	14.85	2.1		366.49	383		12.2			3.5	0.63	3.94	0.66	45	14.3
268									254.7								6.2	0.77
274	5.15	15.5	46.1	0	17.12	13.37	1.69			234		9.9			0.2	0.04	32.1	2.18	40.8	12.6
276	3.7	11.6	34.3	0	6.07	4.03	1.17			280		10.9			0.2	0.01			47.5	14.1
281	3.89	10.8	31.7	0	8.83	4.99	2.55		71.85	307		11.1					1.74	1.48	36.6	12.8
285	4.76	14.4	40.9	0	12.17	8	2.28			162		12.2			0.6	0.07	19.66	2.07	39.3	12.6
287	5.05	15.1	45.1	0	7.13	4.84	1.5			190		9.7					27.53	4.99	43.6	13.6
289	3.57	10.6	32.5	0	15.41	13.68	0.53		388.65	116		13.6			0.7	0.11			49.5	15
290	4.37	12.6	38.2	0	17.25	9.21	4.84		12.71	289		11.4			0.3	0.06	7.16	1.23	48	15
292	5.1	16	46.3	0	17.23	13.78	1.43		239.63	153		11.9			0.2	0.04	8.33	0.4	52.9	16.3
293																	68.32
300	3.58	10	30.4	0	11.63	6.89	3.59		10.13	418		10.1			0.6	0.07	4.11	0.31	42.7	13.8
303	4.01	11.4	33.9	0	9.49	6.48	1.77			230		12.2			0.4	0.04			38.3	12.4
304	4.7	12.8	38.5	0	7.96	6.41	0.94			68		12.5			0.1	0.01	4.93	4.48
311	3.89	11.4	34.1	0	8.4	5.47	1.9			281		10.2			0.6	0.05	6.67	1.82	45.5	14.4
315																	3.88	0.18
317	5.09	14.2	40	0	12.21	9.48	1.1			187		10.4					94.27	2.04	39.7	14.2
318	5.52	16.7	51.1	0	15.94	7.91	5.04		23.88	250		10.1			0.3	0.05	21.76		42	12.5
322	3.52	10.3	30.9	0	9.98	6.35	2.63			172		11.4			0.3	0.03			41.9	13
324	5.19	16.7	46.6	0	13.18	10.58	1.23			184		10.7			0.3	0.04	14.84		40.6	12.4
326	4.46	15.7	45.3	0	12.19	8.54	2.14			166		11.9			0.2	0.03	10.8	4.94	52.1	14.4
336	3.89	11.9	35.6	0	7.37	4.35	2.1		6.61	187		12			0.3	0.02	1.08	0.07	49.2	14.8
338	4.05	12.3	37	0	6.42	3.94	1.45		75.38	164		10.7							43.8	13.5
345	3.53	10.9	33.3	0	21.59	20.25	0.46		409.88	206		10.6						3.72	64.6	19.8
347	3.77	11.2	33.7	0	10.79	8.49	1.6		89.89	124		12.4			0.5	0.05			45.5	14
352																	16.62	5.67
353	4.44	13.1	39.9	0	11.95	7.83	2.37		6.26	323		10.6			0.3	0.04	3.37	0.2	48.2	14.7
356	4.13	12.1	35.5	0	16.95	13.82	1.28		290.68	220		9.1			0.4	0.07			43	13.6
358	4.77	13.9	40.8	0	10.91	6.42	3.19			203		10.6			0.3	0.03	41.46	4.53	41.1	13.3
359	4.74	15.2	44.6	0	7.61	4.35	2.25			252		10			0.1	0.01	43		42.8	12.4
365	5.21	16.2	47.5	0	13.69	8.56	3.55		50.48	259		9.9			0.4	0.06	5.62	1.28	44	13.4
366	4.49	13.4	38.7	0	9.06	6.15	1.9			147		12			0.4	0.04	8.03		40.1	12.6
367	5.42	13.9	41.3	0	16.83	14.33	1.62			254		10			0.3	0.05	247.5	2.77	39.1	14.1
368	5.27	16.1	44.1	0	10.96	6.82	2.98		59.38	269		9.4			0.5	0.06	3.58	0.68	36.5	12
370	3.72	11	32.6	0	10.85	8.11	1.31		178	277		11.9			0.3	0.03	12.88	2.79	45	14.1
371	5.38	16.3	50	0	18.75	16.85	0.89		154.5	149		12.5			0.5	0.09	36.41	8.96	56.9	16.7
374	4.07	10.7	34.7	60	22.51	20.08	0.95		208.11	399		11.7			1.4	0.31	40.02	7.35	43.8	14.2
375	5.18	15.2	44.8	0	9.55	5.4	2.45		153	205		11.5			0.2	0.02	1.65	1.4	38.5	12.1
378	4.6	13.2	39	0	14.63	11.89	1.2			159		10.4			0.6	0.09			41.8	13.6
379																	7.12	8.27
385	4.63	12.9	38.2	0	14.18	10.2	2.56		214.54	337		11.2			0.2	0.03	7.19	0.63	43.5	14.4
400
402	4.38	13.9	39.5	0	7.07	4.22	2.11			181		10.7			0.3	0.02	3.99	0.134	42.9	13.1
405	4.99	14.9	43.7	0	11.54	7.01	2.79			246		10.2			0.3	0.04	6.03	1.36	42.8	13.5
406	4.06	11.5	34.4	0	5.88	3.3	1.73		13.77	196		10.1			0.2	0.01	6.27	0.83	37.7	12.1
407	5.04	14.3	42.1	0	6.9	2.91	2.67			194		11.1			0.4	0.03	3.36	0.64	39.9	13.2
415	4.14	12.5	36.1	0	8.61	5.35	1.83			251		11.6			0.2	0.02	9.65	4.1	41.8	13.4
417	3.12	8.8	27.5	0	9.01	7.34	1			207		11.1			0.2	0.02			47.5	14.6
421	3.52	9.3	29.2	370	23.29	20.32	1.25		90.15	439		10.8			3.6	0.84			48	16.1
423	4.65	14	41.7	0	6.83	4.35	1.94			380		10.3			0.1	0.01		0.06	42.4	13
433	4.48	12.5	37.8	0	15.2	12.38	1.61			220		13.1			0.3	0.04			42.6	14.3
434	4.54	14.1	41.2	0	10.36	6.19	3.04			255		11			0.4	0.04			42.8	12.9
450	3.3	9.1	26.9	0	20.26	17.53	1.16		114.58	136		12.2			0.4	0.08	46.48	10	44.3	15
451	4.8	14.4	43	0	9.29	4.19	3.97			247		12			0.5	0.05			40.9	12.7
452	5.21	14.8	43.4	0	5.53	3.45	1.04		4.53	115		10.6			0.2	0.01			46.7	15.5
454	4.49	14.4	42.8	0	21.79	18.83	1.88		236.89	257		11.1			0.6	0.14	19.85	2.17	49	14
460	5.16	14.2	43.1	0	16.58	11.07	3.65			254		10.1			0.3	0.05	92.54	4.69	38.8	12.8
475	3.95	10.6	32.6	0	5.25	3.04	1.4			206		11.3			0.4	0.02			41.7	13.6
485	2.68	7.4	21.3	0	29.54	26.68	1.16		254	195		11.3			4.1	1.22			40.6	14
486	4.77	14.9	44.4	0	9.7	5.2	3.31			291		10.4			0.2	0.02	4.58	1.13	46.9	13.8
488
489	4.58	12	36.2	0	8.22	5.93	1.14			228		12.4			0.1	0.01			44.1	15.3
490	4.04	12.3	37.6	0	10.75	6.75	2.11			227		10.6			0.4	0.04		4.7	48	14.1
494	5.44	15.3	46.7	0	18.78	12.6	3.62			234		10.7			0.4	0.07	11.58	0.99	41.2	13.3
495	3.42	11	32.6	0	8.93	4.84	2.75			200		11.6					15.17	1.82	49.3	14.2
497	4.11	9.7	31.7	0	4.59	2.93	1.01		0.78	208		10.7			0.2	0.01	4.06	0.12	50.8	18.2
499	3.6	10.8	32.5	0	5.85	3.61	1.37		64.56	230		10.6			0.3	0.02			43.3	13.3
503	4.71	13.8	42.1	0	17.04	13.33	2.35			333		11.3			0.2	0.04	57.63	7.94	44.4	13.6
504	5.11	13.9	42.3	0	9.7	6.53	2.24			237		10.5			0.4	0.04		0.62	46.4	15.3
505	4.1	13.9	40.3	0	7.48	5.6	1.23			218		11.1			0.1	0.01	30.86	0.84	46.4	12.9
507	2.5	7.4	23	0	11.75	9.09	1.13		301	291
509	3.8	13.2	38.6	0	6.4	3.94	1.15			179		10.8			0.2	0.01	8.62	>10,0	45.6	12.4
510	4.21	12.2	36.6	0	9.24	6.94	1.35		11.71	324		9.6			0.3	0.03			41.8	13.3
513	3.98	12.8	37.9	0	9.76	6.35	1.97			173		10.8			0.2	0.002		0.05	43.3	12.5
515	2.65	8	232.1	130	22.47	19.52	1.15		269	212		11.9					286
517	4.78	15	44.8	0	15.16	11.24	2.05			193		10.9					134.2	0.894
519	5.36	15.2	46.2	0	8.85	5.8	1.4			148		10.8			0.2	0.02		2.4	47	15
520	4	12.5	36.9	0	4.91	3.23	1.11		13.19	172		10.4			0.4	0.02	21.21	2.03	42.7	12.8
523	3.59	10.9	30.8	0	3.64	1.08	1.32		47.49	336		9.4			0.3	0.01	71.15	0.944	38.4	12.2
525	3.32	9.9	28.9	60	7.07	5.81	0.71			39		12.3			4.5	0.32			41.4	12.9
535																	5.26	0.147
536	4.93	15	45	0	11.3		8.33		1.92	226		14.7			0.3	0.03	11.14	6.98	43.9	13.3
537	4.26	12.3	37	0	9.69	5.38	2.93			243		9.8			0.3	0.03			44.3	14.1
538	4.13	12.4	37.2	0	6.9	3.5	2.38		5.37	169		10.2			0.3	0.02			41.7	12.9
539	4.58	13.2	36.3	0	9.56	5.59	2.75			157		10.6			0.2	0.02	7.75	5.28	48.1	15.2
541	4.25	13.2	39.1	0	16.63	12.27	2.03			227		11.7			0.5	0.08	269.1	1.97	45.2	13.5
542	4.56	13.3	39.3	0	12.92	8.5	2.74			265		10.7			0.9	0.11
																		1.88	40.1	12.7
544																	380	8.6
545	5.14	15.8	48.3	0	3.11	7.09	4.28			223		11.1			0.8	0.1			41.7	12.2
546
548	4.28	12.5	37.2	0	8.72	6.26	1.48		247.49	206		11.4			0.1	0.01			44.2	14
549	5.15	13.4	40.7	0	25.69	22.6	1.43		192.61	577		11.8			0.4	0.11			47.3	16.8

## Sheet: D4
INDEX	ERYTHROCYTE	HEMOGLOBIN	HEMATOCRIT	NRBC	LEUCOCYTES	NEUTROPHILES	LYMPHOCYTES	NLR	PCR	PLATELET	PDW	MPV	P-LCR	PCT	IG%	IG	CK-MB	TNT	RDW-SD	RDW-CV
1
2
3																	25.96	1.92
4
5
6																	3.43	1.52
7
8	4.98	13.9	42.8	0	8.42	4.45	2.75		20.78	245		10.3			0.2	0.02			46	15
9																	7.08	5.62
10
11
12
13	4.32	13.1	38.9	0	4.45	3.2	0.77			78		13.6			0.2	0.01	3.9	8.41	43.1	13
14	4.26	13.5	38.2	0	9.4	4.52	3.69			248		10.6			0.6	0.06	2.65	3.03	40.3	12.6
15	5.57	15.3	46.2	0	10.64	5.02	3.58			170		12.9			0.3	0.03
16
17
18
19	4.79	13.6	41.4	0	9.04	4.07	2.75			189		11.8			0.3	0.03	2.37	0.351	52.9	16.6
20	4.34	12.4	37.7	0	15.71	11.76	1.94			226		11.6			0.5	0.08	8.39	2.58	48.7	15.3
21
22	4.65	13	38.9	0	9.55	6.23	1.82			199		9.9			1.3	0.12	2.65	0.091	44.2	14.4
23	4.25	12.1	36.4	0	10.04	7.72	1.16			469		9.4			0.4	0.04	2.21	0.551	12.5	39
24	5.15	15.7	47.5	0	12.85	10.32	1.69			260		9.6			0.03	0.2	1.74	0.535	41.8	12.4
25	4.61	13.8	40.1	0	5.68	3.29	1.76			220		10.3			0.2	0.01	4.14	0.14	45.2	14.3
26
27	4.52	15	47.7	290	29.27	27.85	0.73			295		12.5			1.2	0.34			51.6	15.5
28
29
30
31	4.6	12.7	36.3	0	13.26	10.99	0.79		217.14	271		12.4			0.5	0.06	5.38	4.64	43	15
32	4.87	13.2	39.9	0	11	7.07	2.77			197		9.9			0.3	0.03	24.05	4.54	38.5	12.8
33	3.96	11.5	35.6	0	10.39	8.26	0.81		75.45	214		9.2			0.2	0.02		2.37	47.6	14.4
34	3.18	10.2	29.2	0	8.68	6.97	1.15			106		11			0.3	0.03		0.176	45.3	13.4
35
36
37
38
39	4.04	12.5	36	0	8.61	5.09	2.14			224		10.4			0.1	0.01			38.9	12
40
41
42
43
44
45
46	4.85	13.6	41.6	0	3.13	1.76	0.84			76		13			0.3	0.01	4.62	0.903	39.5	12.5
47																	11.66	0.089
48
49
50
51
52
53
54
55
56
57
58	4.02	11.1	34.5	0	7.15	5.47	1.21		44.08	282		11.7			0.1	0.01	7.56	0.72	43.9	14.2
59	2.6	8.1	26.3	0	19.69	16.89	1.16		137.53	401		10.4			0.9	0.18			80.4	22.5
60
61
62
63	6.06	15.6	46.9	0	9.89	5.33	3.05			300		10.2			0.9	0.09	1.36	0.841	38	13.5
64	3.89	12.1	35.6	0	8.43	5.4	1.58			186		9.8			0.2	0.02	3.35	0.021	43.2	12.9
65
66
67																	30.41	0.34
68	4.5	13.5	39.8	0	11.52	6.36	2.4		21.72	203		11			0.3	0.03	4.72		48.5	15.1
69	4.64	13	39.5	0	7.31	3.13	2.93		1.9	236		10.8			0.3	0.02	2.62		46.4	14.9
70	3.71	11.7	33.5	0	8.46	6.2	1.45			130		11.2			0.1	0.01	6.05	2.82	45.7	13.9
71	4.74	14.4	41.3	0	9.59	6.63	1.79		11.92	232		10.3			0.2	0.02	5.28	0.932	40.7	12.7
72
73	4.27	12.5	38.1	0	12.89	8.27	3.28			173		12.1			0.2	0.03	15.5		44.2	13.6
74
75
76	4.48	12.9	37.3	0	9.87	6.77	1.77			227		10.6			0.2	0.02	3.5	2.99	39.6	13.1
77
78
79	4.34	12.9	39.3	0	8.4	5.54	1.38		13	231		11.5			0.4	0.03			45.1	13.6
80	3.66	11.2	34.7	0	13.14	9.94	1.82		48.7	226		10.3			0.5	0.06	24.82		44.5	12.9
81	3.81	10.7	33.1		14.17	10.65	2.6			250		11			0.4	0.05	4.53		44.8	14.2
82
83	4.48	12.9	37.3	0	9.87	6.77	1.77			227		10.6			0.2	0.02	3.5	2.99	39.6	13.1
84
85
86	5.47	14.7	45	0	7.28	4.06	2.11			258		11.1			0.1	0.01	9.11	1.36	41.7	13.9
87
88	5.07	13.2	41.3	0	15.31	13.12	1.29			456		10.1			0.3	0.04	9.22		43	14.6
89
90	5.14	13.6	42.4	0	4.47	1.34	2.47		4.05	282		10.8			0	0	1.73	0.107	40	13.2
91	3.84	11.5	34.4	0	9.15	7.94	0.32			141		13			0.9	0.08	1.8	23.69	46.4	14.2
92																	2.61	0.47
93
94	4.08	11.8	35.4	0	8.01	5.04	1.67			232		10.8			0.4	0.03	1.8	59.91	44.5	14.1
95
96
97
98
99	3.88	11.7	33.9	0	8.01	5.23	1.51		74.99	208		11.2			0.1	0.01	4.62		41.6	12.9
100
101	3.64	12.1	36.1	0	8.05	4.87	1.89		13.73	303		10.4			0.2	0.02	2.02		42.7	11.9
102
103
104
105
106
107	5.28	14.5	44.6	0	3.2	0.94	1.6		1.71	242		11.3					2.97
108	4.57	14.1	41.5	0	15.57	10.51	3			298		10.8			0.5	0.08	9.58	4.21	47.5	14.6
109
110
111
112
113
114	3.2	9.4	28.7	0	8.56	4.4	3.2			388		9.7			0.5	0.04	1.95	0.087	45.8	13.9
115
116
117	2.96	8.1	26.8	0	13.36	12.32	0.55			208		10.7			0.5	0.07	5.79	0.116	61.5	18.6
118	3.68	11	33.6	0	12.54	10.41	1		132.51	270		10.6			0.4	0.05			45.5	13.7
119	3.4	9.7	29.3	0	9.91	8.84	0.52		423	356		10.9			0.4	0.04			44.4	14.1
120	4.5	13	37.5	0	9.44	5.91	2.77			204		12.3			0.4	0.04	4.83	2.28	35.8	11.8
121	3.74	11.1	33.4	0	16.29	13.72	1.35		162.74	242		9.8			0.2	0.04	9.52	3.67	46.5	14.2
122
123	3.77	11.2	35.2	0	12.92	10.54	1.23		168.62	294		10.2			0.5	0.07	4.21	6.84	0.5	0.07
124	4.12	12.2	35.5	0	10.5	8.5	1.17		397.82	84		10.8			0.5	0.05	20.93	10	43.1	13.7
125
126
127	4.15	13.3	38.9	0	12.86	10.93	1.08		226.62	173		10.6			0.4	0.05	76.95	4.77	46.7	13.6
128																	49.25	0.231
129
130
131
132
133	3.3	9.8	29.9	0	7.72	5.32	1.22		19.21	227		10.4			0.4	0.03	1.55	0.089	41.9	12.8
134
135
136	3.87	11.9	35.5	0	10.08	6.67	2.24		84.99	296		10.7			0.2	0.02	9.94	7.27	97.3	14.2
137	4.69	12.1	37.9	0	10.21	7.66	1.12		39.59	323		10.4			0.1	0.01	2.16	0.738	42.3	14.3
138
139
140	3.7	12	36.5	0	4.47	2.78	1.18			137		12.1			0.4	0.02	7.29	15.7	46.6	12.9
141	4.81	13.5	40.5	0	4.97	3.22	0.96			106		10.7			0.2	0.01	49.67		44.4	14.4
142
143
144
145	4.86	14	42.4	0	7.97	5.52	1.72		8.11	221		11			0.3	0.02	5.33	3.06	41.4	13
146
147
148	3.53	10.4	31.6	0	10.38	7.68	1.86			348		11.1					2.72	2.04	46.2	14.9
149	4.33	13.4	38.4	0	15.48	12.02	1.77			186		12.1			0.04	0.06			44.4	13.7
150	4.72	14.9	44.6	0	10.99	5.32	4.24			315					0.3	0.03	3.78	0.55	45.7	13.1
151
152
153	5.61	15.1	44	0	12.32	9.02	2.06			224		10.1					6.52	2.08	38.6	13.9
154	3.88	11.7	34.5	0	4.83	2.76	1.31			325		9.8			0.2	0.01	5.8	1.92	42.3	13.2
155																	47.46	2.54
156
157	4.46	12.7	36.1	0	7.31	3.76	2.5			220		11.7			0.5	0.04	3.47	0.345	37	12.7
158
159
160
161
162
163
164
165
166
167
168
169
170																	4.34	3.24
171	4	11.9	35.9	0	8.92	5.21	2.36			194		10.6			0.3	0.03	2.99	1.85	38.8	11.9
172
173
174	4.84	13.1	44.7	0	5.5	2.61	2.05			200		9.6			0.2	0.01			46.3	13.8
175
176	4.1	12.4	36.7		8.38	5.93	1.59			240		10.3			0.1	0.01	5.64	4.24	43.1	13.2
177	4.57	13.7	38.9	0	4.97	2.69	1.25			115		11.5			0.2	0.01			41	13.3
178
179	4.16	12	35.4	0	7.81	5.95	1.04		217.91	171		12.4			0.3	0.02	8.77	4.79	40.7	13.1
180	5.35	16.4	47.5	0	5.73	3.87	1		28.45	136		11.3			0.7	0.04	0.68	0.284	40.1	12.5
181
182
183
184																	9.39	6.7
185
186
187
188	3.78	10.8	32.5	0	7.4	4.1	2.22			321		10.2			0.3	0.02			42.4	13.7
189	4.31	12.7	38.9	0	8.73	6.78	1.1			246		11.4			0.3	0.03			45.9	13.9
190	4.8	14.1	42.3	0	12.64	7.92	3.43		42.49	210		10.2			1	0.13	17.97	5.17	44.1	13.7
191	4.24	12.3	36.5	0	6.87	4.4	1.3		11.98	126		13			0.1	0.01	3.15	1.22	44.4	14.2
192	3.75	9.7	29.3	0	5.51	4.04	0.96		7.6	212		10.1			0.4	0.02	8.17	0.127	43.8	15.3
193	3.79	13.3	34.6	0	7.65	4.58	2.47		4.83	145		12			0.1	0.01	14.44	0.351	41.9	13
194	5.08	13.1	40	0	9.91	6.68	2.52		11.65	222		10.2			0.2	0.02	3.43	1.22	37.9	13.4
195	4.7	13.6	39.6	0	10.15	6.58	2.37			283		12.7			0.2	0.02			39.4	13
196
197
198	4.87	15.2	42.6	0	8.13	6.44	0.83		33.45	129		12.8			0.4	0.03	3.78	0.78	40.9	12.8
199	4.59	13.5	40.7	0	6.31	3.88	1.64		11.06	198		10.2			0.2	0.01	2.48	0.12	46.3	14.4
200
201
202																	6.98	6.07
203	4.89	14.3	42	0	6.74	4.48	1.27		2.15	296		8.6					3.63	0.014	42.2	13.5
204
205	4.32	12.2	34.9	0	4.33	2.58	1.27		14.09	152		9.7			0.2	0.01	0.46	0.007	41.2	13.9
207	4.96	14.2	41.6	0	5.72	2.68	2.29		11.76	232		11.4			0.2	0.01	2.53	0.215	37.3	12.3
208	4.65	13.8	41	0	7.04	2.67	3.59		27.49	231		10.5			0.1	0.01	11.1	0.259	41.6	13.1
210	3.72	12.3	37.4	0	12.38	9.17	2.29		16.83	247		10.5			0.3	0.04	14.56	1.61	49.2	13.5
212	4.35	12.1	37.6	0	11.98	9.52	1.18		63.78	251		10.5			0.3	0.004	4.22	0.079	42.1	13.3
213	5.28	13.8	42	0	9.03	4.88	2.82		11.32	302		10.5			0.2	0.02	1.23	1.08	36.5	12.7
214	4.52	13.3	39.9	0	12.78	8.62	3.04		137.38	341		11.2			0.2	0.03	13.29	2.18	42.6	13.3
215	4.56	12	36.6	0	6.1	3.85	1.61		53.12	181		11.6			0.2	0.01	3.34	2.25	44.5	15.3
219	4.01	11	34	0	13.12	8.68	3.11		33.98	256		10.6			0.4	0.05	7.08	3.96	40.5	13.2
220	4.82	13.7	41.2	0	9.48	6.36	1.96		43.17	251		11.1			0.4	0.04	1.81	0.18	42.3	13.6
223	3.6	10.3	31.5	0	7.03	4.92	1.22			199		12			0.1	0.01			46	14.5
229	4.65	13.6	38.6	0	19.74	14.66	1.66			170		10.6					4.77		38.9	13.1
230	4.82	14.6	43.6	0	9.91	5.66	2.95		133.8	349		10			0.2	0.02	4.36		45.4	13.8
231	4.91	15.1	45.8	0	6.25	4.54	1.1		18.65	144		10.7			0.2	0.01	12.75	2.02	44.7	13.2
233	5.15	15.9	46.6	0	8.62	4.09	3.01		4.47	235		10.1					1.7	0.213	48.3	14.9
236	2.54	6.7	20.2	0	13.47	10.16	2.07			105		12.8							42.8	15.6
238	5.01	14.2	41.5	0	10.57	3.77	2.98		6.34	281		11.6					2.32	0.526	36.8	12.4
239
247	3.87	11.8	35.4	0	4.42	1.03	2.52			170		11.2					10.63	2.57	41.9	12.6
249	4.5	14	41.7	0	8.16	4.61	2.49		0.159	255		11.5			0.2	0.02	0.67	0.159	43.6	12.8
259	4.01	10.2	32.8	0	17.45	14.69	1.06		189.64	178		11.3			0.3	0.06			48.3	16.2
263	4.11	12.3	36.7	0	7.59	5.44	1.06			164		13			0.1	0.01	3.7	22.71	44.7	13.6
264	3.55	10.6	31.1	0	17.44	12.25	0.7		297.59	351		11.7			2.2	0.38	4.14	0.58	45.3	14.2
273	4.59	14	43.5	0	6.06	3.81	1.54			191		10.6			0.3	0.02	3.11		48.2	14.1
276	3.63	11.5	34.1	0	5.84	3.4	1.5			260		10.6			0.2	0.01			48.6	14.2
277	4.7	14.7	44.1	0	9.47	7.54	1.41			157		11.3			0.3	0.03			47.2	13.7
278	4.6	14.6	41.8	0	14.76	8.87	3.86		96.08	194		11.3			0.8	0.12	4.28		39.3	11.9
280	4.4	11.7	35.1	0	10.54	7.18	2.31			311		10.9			0.3	0.03	3.28	0.1	41.6	14.5
281	4.15	11.2	33.6	0	11.95	7.84	2.59		46.01	356		10.6					1.09	1.03	35.6	12.5
284	3.39	10.2	29.8	0	9.2	6.09	2.06			171		13.6			0.3	0.03			37.5	11.7
285	4.3	12.8	36.4	0	8.53	5.51	1.94		148.55	157		12.4			0.7	0.06	7.73	1.96	37.9	12.4
289	3.14	9.3	28	0	12.86	11.69	0.54			125		12.9			1.2	0.16	4.57	5.9	49.5	15.3
297	3.97	10.9	34	0	11.46	6.56	3.67		86.43	313		10.7			0.2	0.02	3.14	5.9	48.1	15.2
298	4.76	13.7	41.4	0	11.29	6.04	3.17			371		10			0.3	0.03			44.1	14
299	3.82	10.7	33	0	8.05	5.25	2		164.12	300		10.4			1	0.08	3.01	3.45	43.8	14
305	4.63	13.4	40.5	0	9.14	6.03	1.98			284		11.3			0.3	0.03		5.48	45.8	14.4
308	4.09	11.7	35	0	11.02	7.41	2.4			226		12			0.4	0.04	1.46	0.36	41.5	13.5
314	4.92	14.4	42.5	0	6.8	5.37	0.65			194		11.3							46.6	14.9
316																	1.69	0.52
317									236.89								14.64	1.72
318	5.24	15.8	47.4	0	12.8	6.52	3.94		19.3	223		9.8			0.2	0.03	5.88		40	12.1
319	3.94	12.6	37.6	0	9.64	6.86	1.54			224		10.6			0.1	0.01	12.14	8.43	43	12.2
326	4.33	15.3	43.6	0	13.48	10.07	1.55			174		11.9			0.4	0.05	4.59		52.1	14.1
329	4.3	13.5	37.6	0	6.34	4.34	1.46			125		10.5			0.2	0.01	3.5		41.5	13
330	4.19	12.3	35.5	0	8.06	4.85	2.15			247		10.8			0.2	0.02	2.75	0.27	42.7	13.8
335	4.76	13.3	39.5	0	7.4	4.14	2.34			232		10.7			0.1	0.01	4.18	0.12	39.8	13.1
338	3.97	12.2	36.8	0	6.86	3.92	1.87		63.44	154		11.1					4.21	6.38	44.1	13
345	3.77	11.6	33.9	0	24.23	22.29	0.55		448.48	246		10.7						5.96	60.2	19.2
347	3.82	11.4	33.9	0	7.89	5.46	1.79		43.18	131		12.3			0.5	0.04			42.9	13.4
349	4.48	13.3	38.6	0	10.81	8.65	1.15		11.08	298		9.3							39.9	13
355	4.25	12.4	38.2	0	9.39	5.73	2.31			212		12.4			0.3	0.03	2.24	3.41	41.5	12.7
356	4.56	13.4	34.9	0	14.82	11.6	1.36			300		9			0.3	0.05	4.45	2.39	43.1	13.5
357	4.65	12.7	37.7	0	8.07	4.58	2.76		36.99	211		11.9			0.2	0.02	4.76		35.9	12.3
368	5.28	16.1	45.1	0	10.7	7.32	2.36		42.59	288		9.7			0.5	0.05	2.41		37.1	12
369	3.94	11.4	34.2	0	11.75	6.28	3.52			222		11.5			0.3	0.03	2.68	2.87	43	13.6
371	4.75	14.4	41.4	0	15.06	12.32	1.14		173.14	133		12.1			0.2	0.03	16.09	6.09	49.7	15.5
374	4.27	11.6	33.8	720	22.07	19.8	1.18		250.43	279		10.9			0.6	0.13	51.28	6.44	38.9	13.8
383	4.43	12.5	38.2	0	12.28	11.3	0.54			182		12.2			0.3	0.04	147.4	3.32	43.4	14
384																	104.7
387	5.29	14.4	43.1	0	9.05	4.21	1.94			191		10.5			0.1	0.01			40.3	13.5
390	5.26	15.5	46.7	0	7.81	5.67	1.32			184		10			0.1	0.01	14.34	11	44	13
398	3.77	12.7	36.2	0	9	6.22	1.45		130.05	153		13.2			0.2	0.02	13.24	5.69	44.8	12.9
400	3.36	10.1	29.9	0	12.75	10.56	1.32		281	170		12.7			0.5	0.06	39.38	10	46.2	14.3
403
407	5.37	15	45.1	0	7.34	3.13	2.74			233		11.3			0.5	0.04		0.5	39.9	13.2
408	5.62	15.2	44.9	0	8.45	5.56	2.05		6.87	213		9.9			0.2	0.02		0.47	38.1	13.4
410	4.21	12.2	37	0	12.34	8.27	2.47			128		13			0.3	0.04	2.66	2.04	42.3	13.2
413	3.97	11	32.8	0	10.16	7.15	2.07			193		11.4			0.2	0.02	12.33	2.7	43.3	14.2
419	4.43	13.7	41	0	12.28	7.85	2.79			191		11.2			0.2	0.03	3.37	2.56	47.6	14
420	4.12	11.8	35.2	0	7.51	4.01	2.4		11.34	297		10.5			0.3	0.02	3.31	0.61	42.7	13.6
424	4.7	14.4	43.1	0	8.25	4.34	2.58			228		10.5			0.5	0.04	2.54	1.93	45.1	13.5
426																	28.83	0.04
433	4.22	11.8	35.4	0	15.76	11.91	2.66			164		12.5			0.5	0.08			40.8	13.5
434	4.45	13.7	40.2	0	9.61	6.33	2.26		5.88	252		11.1			0.4	0.04	4.67	1.85	41.5	12.7
450	2.88	7.9	23.7	0	12.84	10.62	1.19			102		12.2			0.4	0.05			46	15.4
452																	9.48
454	4.06	12.8	39.6	0	14.54	12.62	1.13		298.14	269		11.4			0.3	0.04	7.81	2.09	50.2	14
462	4.45	14.3	41.6	0	9.45	5.87	2.29			185		11.5			0.2	0.02	5.14	2.67	43.1	12.6
464																	2.12	0.44
465	4.07	12.6	39.3	0	9.06	6	2.1			205		12.1			0.2	0.02	12.43	4.45	48.9	13.7
470	4.53	14.3	41.7	0	9.51	5.57	3.09			193		12.6			0.4	0.04	3.88	3.76	40.9	12.1
476	3.74	9.8	30.5	0	9.06	6.04	1.74			315		10.4			0.3	0.03			43.3	14.5
479	4.41	13.2	41.1	0	4.93	2.76	1.31			229		11.7					4.04	0.81	51.7	15.3
480																	3.14	0.14
486	5.12	16	47.6	0	8.79	5.49	2.48			314		10.6			0.1	0.01			45.9	13.6
487
489	4.78	12.7	37.8	0	9.81	7.18	1.26		61.9	240		11.7			0.2	0.02			43.5	15.2
490	3.83	11.7	35.7	0	9.91	5.47	2.25			237		10.7			0.3	0.03		5.94	46.9	13.8
491	5.26	15.6	45.2	0	4.93	3.25	0.9			305		9.7			0.4	0.02	0.75	1.4	41.7	13.3
497																	4.27	0.15
507	2.59	7.4	23	0	7.81	5.32	1.37		301	360		10.3			0.3	0.02
509	3.69	12.9	37.3	0	6.39	4.28	0.98			195		10.7			0.3	0.02	4.08	9.05	44.8	12.2
510																	4.51	0.044
515	2.51	7.7	22.2	530	20.02	15.98	1.97			212		11.9			1.4	0.29	25.98	7.64	45.7	14.7
516	4.26	11.5	35	0	9.4	3.31	2.33			275		9.9			0.2	0.02	3.26	0.04	37.5	12.6
517																	10.78	1.44
520	4.12	12.8	38	0	4.56	2.91	1.15		9.86	198		10.7			0.2	0.01	15.23	1.18	42.4	12.6
523	4.89	12.9	39.4	0	10.76	7.33	2.29			319		10.5			0.2	0.02	18.34	0.724	41.8	14.4
529	5.18	14.2	42.7	0	9.15	7.22	1.01		84.22	236		11			0.2	0.02	8.07	1.15	43.9	14.5
531	3.91	10.9	33.5	0	11.15	7.11	2.57			329		10			0.4	0.04			44.5	14.9
532	4.08	11.2	33.7	0	15.92	11.99	1.99			241		11.2			0.4	0.07	36.09	7.81	41.9	13.8
533	5.62	16	47.6	0	12.65	6.79	4.72			74		10.7			0.4	0.05			39.1	12.7
535	5	14.2	42.4	0	5.74	2.38	2.6			226		10.6			0.2	0.01			37.7	12.3
539	4.73	13.8	41.1	0	9.07	4.81	2.98			167		11.3			0.2	0.002	4.23	6.5	48	15.1
544	4.81	15.6	46.2	0	12	7.84	2.66		21.51	211		9.9			0.2	0.02		5.45	50.6	14.3
545	4.81	15.8	48.3	0	13.11	7.09	4.28			223		11.1			0.8	0.1			41.7	12.2
546
547	4.5	12.6	38.4	0	7.05	4.7	1.48			317		10			0.3	0.02			42.4	13.7

## Sheet: D5
INDEX	ERYTHROCYTE	HEMOGLOBIN	HEMATOCRIT	NRBC	LEUCOCYTES	NEUTROPHILES	LYMPHOCYTES	NLR	PCR	PLATELET	PDW	MPV	P-LCR	PCT	IG%	IG	CK-MB	TNT	RDW-SD	RDW-CV
1
2
3	4.47	12.3	37.9	0	11.73	6.79	3.64			362		9.9			0.2	0.02
4
5
6
7	3.85	10.8	32.7	0	8.77	5.58	2.39			222		11.3			0.2	0.02	3.13	1.08	40.4	13.1
8
9	2.99	9.6	28.5	0	6.8	3.32	0.93			192		9.8			0.3	0.02	11.49
10
11
12
13	4.5	13.8	41.1	0	5.17	3.74	0.74			101		13.6			0.4	0.02	3.61	9.46	43	13
14
15
16
17
18
19
20
21
22
23
24	4.79	14.8	43.4	0	11.13	8.19	1.74			250		9.4			0.4	0.04	1.08	0.327	40.3	12.2
25
26
27
28
29
30	4.4	12.8	38.3	0	6.41	4.19	1.17			209		11.5			0.3	0.02			41.5	13
31	4.12	11.1	32.8	0	10.3	8.57	0.91		211.71	271		13.2			0.3	0.03			43.3	14.7
32	4.96	13.4	40.6	0	10.36	6.5	2.78			194		9.1			0.4	0.04	9.6	3.29	38.2	12.7
33	3.8	11	34.2	0	10.41	7.99	1.11		47.87	225		9.4			0.3	0.03		2.16	47.6	14.5
34	2.82	8.9	25.2	0	7.49	5.39	1.38			80		11.6			0.5	0.04	10.05	0.458	45.3	13.7
35																	2.19	3.51
36
37
38
39
40
41	5.5	16.3	47.4	0	8	2.75	3.79			279		10.7			0.1	0.01		0.377	40.9	12.9
42	5.5	16.3	47.4	0	8	2.75	3.79			279		10.7			0.1	0.01		0.377	40.9	12.9
43
44
45
46	3.18	7.4	24.3	0	8.86	6.48	1.56		51.01	383		9.5			0.2	0.02			44.5	15.8
47
48	3.89	11.1	33.9	0	10.08	5.49	2.08			301		11.5			0.1	0.01			43.6	13.7
49
50
51
52
53
54
55
56
57
58	4.43	12.4	37.6	0	6.64	5.34	0.8		34.28	314		11.6			0.2	0.01	5.66	0.51	44.2	14.4
59	2.61	8	26.6	0	16.59	13.9	1.07		126.99	292		10			1.3	0.21			81.4	22.4
60
61
62
63
64
65	4.17	12.2	36.1	0	5.76	3.57	1.38		5.3	167		10.7			0.2	0.01	4.31	1.63	40.7	12.9
66
67
68	4.39	13.3	38.4	0	10.76	4.88	2.29			198		10.6			0.3	0.03			47.3	14.7
69	3.37	9.3	28.2	0	12.23	9.87	1.01		40.61	199		10.7			0.5	0.06	10.21	0.32	45.8	14.9
70
71	5.02	15.2	43.7	0	12.58	9.14	2.07		29.55	231		11			0.2	0.03		11.75	40.7	12.8
72
73	3.79	11.1	33.8	0	11.05	7.73	2.11			144		12.4			0.4	0.04	8.51	7.61	43.7	13.6
74
75
76	4.44	12.6	36.7	0	9.24	5.56	2.07			275		10.6			0.3	0.03	2.03		39.5	13
77
78
79	3.91	11.7	35.4	0	7.14	4.56	1.12		13.06	227		11.2			0.1	0.01	3.62		45.4	13.8
80
81	3.69	10.4	31.8	0	13.38	8.7	3.19			251		10.8			0.3	0.04	2.49	4.11	43.3	13.8
82
83	4.44	12.6	36.7	0	9.24	5.56	2.07			275		10.6			0.3	0.03	2.03		39.5	13
84
85	3.5	10.3	30.7	0	4.25	3.77	0.27		440.02	112		11.7			0.2	0.01	2.57	10	14.6	30.7
86
87
88
89
90	5.49	14.9	45.3	0	3.84	1.17	2.09			264		11.1			0	0			40.5	13.4
91	3.84	11.4	35.3	0	11.22	8.84	1.24			140		14.2			1.1	0.12	1.01	10	48.6	14.5
92	3.91	11.8	35.8	0	9.24	6.39	1.94			179		12.8			0.8	0.07	1.41	10.73	47.2	14.3
93
94
95
96
97
98
99
100
101
102
103
104	5.19	16	46.7	0	8.13	6.59	0.66			273		10.9			0.4	0.03	1.01	0.314	41.4	12.7
105	4.18	12.5	37.7		7.03	4.43	1.45			280		10.6			0.4	0.03	4.03	3.76	42.9	13.2
106
107
108	4.28	13.2	38.5	0	17.02	11.82	2.93			268		10.7			0.6	0.11	6.81	4.81	47.2	14.8
109
110
111
112
113
114	2.9	8.6	26.5	0	7.4	3.12	3.38		16.53	348		9.9			0.3	0.02	1.08	0.056	45.9	23.9
115
116	3.97	11.4	33.5	0	3.79	1.98	1.05			179		10			0.5	0.02			46.3	14.8
117	3.22	8.9	29.4	260	20.57	19.4	0.49		363	160		11			3.5	0.71			62.2	19.2
118	3.56	10.6	33.4	0	12.21	10.68	0.85		121	234		10.7			0.5	0.06			48.2	14
119	2.85	8.3	25.7	0	10.92	9.55	0.74			320		11			0.6	0.07	9.21		47.4	14.4
120
121	3.79	11.3	34.5	0	11.97	9.02	1.84		166.65	242		10.5			0.2	0.02	5.97	3.14	47.8	14.5
122
123	3.76	11.2	35.1	0	17.51	14.79	1.49			326		10.5			0.5	0.08	2.17	9.2	49.4	14.5
124	3.93	11.6	34.1	0	8.45	6.08	1.05		348.57	72		10.6			0.4	0.03	12.57	10	43.9	13.8
125
126	4.22	12.3	37.6	0	11.77	9.09	1.72		29.67	247		10.7			0.5	0.06			45.4	14
127	3.97	12.5	37.6	0	10.21	8.59	0.97		215.68	170		11.1			0.2	0.02	31.46	6.06	47.5	13.6
128	4.55	14	41.2	0	12.06	9.55	1.13		14.72	200		11.3			0.2	0.03	101.1	1.13	40.3	12.3
129	4.77	14.7	43.6	0	7.86	4.62	1.18		56.35	154		11.4			0.3	0.02	2.19	1.12	40.2	11.9
130
131
132
133
134	4.94	12.9	39.8	0	7.66	4.91	1.87		7.78	246		11.6			0.1	0.01	1.97		39.9	13.8
135	3.72	11.6	35.7	0	7.24	4.01	1.59		9.45	303		11.3			0.3	0.02	6.37	2.8	41.3	11.8
136
137
138
139	3.78	10.8	32.5		7.4	4.1	2.22			321		10.2			0.3	0.02			42.4	13.7
140
141
142
143
144
145	5.3	15.3	46.3	0	7.31	4.54	1.76			264		10.9			0.3	0.02		2.66	41.2	13
146	4.88	14.6	43.3	0	9.71	4	4.17		18.45	237		12.8			0.2	0.02	1.94	0.477	44.6	13.8
147
148	3.67	10.8	32	0	12.72	10.73	1.29			370		11					2.3	1.86	44.5	14.6
149
150
151
152
153	5.79	15.7	44.5	0	11.35	7.96	2.2			256		9.9					3.28	1.91	36.8	13.5
154	4.14	12.7	37	0	10.59	8.45	0.96			412		9.9			0.2	0.02	64.87	2.74	44.6	13.7
155
156
157	4.49	12.8	36	0	8.24	4.07	2.7			250		11.8			0.4	0.03	2.9	0.271	36.9	12.7
158
159
160																	4.13	3.31
161
162	4.08	11.3	35.6		11.06	7.91	2.18			226		12.8			0.4	0.04	0.543	14.28	43.8	13.9
163
164	4.08	12.9	38.8		8.1	4.43	1.76			202		10.3			0.5	0.04	4.54	2.68
165
166	4.63	14.8	43.5		6.03	3.29	1.56			254		10.7			0.2	0.01	2.42	1.11
167									39.24
168
169	5.41	17.2	52.4	0	7.14	5.41	0.71			232		10.9			0.3	0.02	9.6	0.074	52.6	14.9
170
171	3.66	10.9	33	0	7.64	4.2	2.26			233		10.4			0.3	0.02	1.59		38.5	11.7
172
173
174
175
176																	2.74	2.53
177	2.36	7	19.6	0	13.12	8.55	3.24			141		11.7			0.5	0.07	7.92		40	13.1
178	3.77	12.5	39.1	0	12.05	10.5	0.71			64		14.2			0.2	0.03	5.65	3.4	56.5	15.2
179	4.25	12.2	35.5	0	7.26	5.21	0.92		167.94	176		11.8			0.3	0.02	3.7	4.5	39.5	13.1
180
181	4.37	10	32.4	0	9.66	7.55	1.63		76.17	233		12.7			0.2	0.02	3.2	0.666	43.2	16
182
183
184	4.13	12.3	37.4	0	7.73	4.73	1.73			192		11							45.2	13.9
185
186
187
188
189
190
191	4.23	12.1	36.1	0	6.23	3.46	1.56			130		12.2			0.2	0.01			43.8	14.1
192
193
194
195	4.76	13.5	40.2	0	10.29	6.16	2.79		18.87	341		12.4			0.3	0.03	1.02	0.696	39.6	12.9
196	4.44	13.2	38.7	0	7.71	5.43	1.13		63.19	161		12.4			0.4	0.03	2.61	2.72	38.9	12.2
197
198
199
200	5.2	14.2	42.8	0	7.33	4.78	1.64			284		10.4			0.3	0.02			36	12.1
201
202
203	4.67	13.8	40.5	0	7.61	4.89	1.95			295		8.6							41.5	13.5
204	4.67	14.1	42.9	0	5.12	2.93	1.54			243		10							39.7	12.1
209	4.51	14.4	40.2	0	13.48	8.79	2.87		110.95	218		9.8			0.3	0.04	4.31	1.51	36.7	11.3
213	5.47	14.2	43.2	0	8.2	4.13	2.67		17.52	318		10.5			0.2	0.02	0.82	0.513	36.2	12.6
223	4.12	11.6	36.1	0	6.78	4.24	1.52			233		11.1							46.8	14.9
229	4.57	13.6	39.7	0	12.44	8.99	1.04		228.7	191		11.1			0.4	0.05	5.81	4.21	41	13
232	4.65	15	42.3	0	12.02	7.64	2.74		40.11	183		10.3			0.3	0.04	1.5	0.477	40	12.1
234	5.74	15.9	46.3	0	6.53	5.16	0.73			223		11.3							43.4	14.9
242	4.39	13.6	40.2	0	9.19	5.45	2.35			253		10.2			0.4	0.04			44.1	13.3
245									47
259	3.59	9.3	28.9	0	12.95	10.35	1.04		178.07	155		10.6			0.4	0.05			46.6	16
264	3.48	10.3	31.8	0	18.54	16.85	1.11		150.54	250		12			2.4	0.44	4.21	0.44	50.6	15.5
282	4.58	12.7	38.9	0	7.55	4.03	2.14		45.03	199		11.7			0.1	0.01	3.13	2.8	40.9	13.4
284	3.25	10	27.7	0	8.98	5.34	2.66		24.71	167		12.7							34.2	11.5
285	3.88	11.5	31.9	0	6.59	3.86	1.61			158		11.4							35.6	12.3
289	3.18	9.5	28.9	0	15.92	14.3	0.9		242.81	108		12.8			6	0.95	2.75	5.24	51.9	15.7
290	4.05	11.6	34.8	0	12.17	5.76	3.2		8.88	326		10.7			0.5	0.06	3.6	1.23	45.7	14.6
309	4.5	13.6	43.8	0	8.95	6.01	1.87			246		12.2			0.1	0.01			51.4	14.5
318	5.02	15.4	45.6	0	10.33	5.57	2.94		12.61	250		10.4			0.3	0.03	4.26		40.4	12.2
325	4.29	13.4	40.2	0	10.03	6.54	1.83			352		10.6			0.5	0.05			44	12.8
326	4.53	15.7	45.9	0	12.85	9.6	1.85			182		11.9			0.5	0.07	3.24		52.5	14.1
333	5.09	15.3	44.1	0	9.21	5.08	2.28			166		11.8			0.1	0.01			40.6	12.8
334	4.31	12.9	36.7	0	8.92	6	1.87		24.08	163		11.2			0.3	0.03	3.64	4.81	41.1	13.3
338	4.21	12.7	38.7	0	6.82	3.61	2.03		60.74	163		11.5			0.1	0.01	2.31	5.9	43.9	13.1
340	4.23	12.8	36.8	0	16.58	13.05	2.02		212.79	198		11.7					15.61	10	42.5	13.6
345	3.83	11.7	34.2	0	18.2	16.25	0.68		427.83	163		11.3			0.7	0.13		3.14	59.3	18.5
357	4.85	13.1	39.4	0	10	6.75	2.49		25.03	227		11.8			0.2	0.02	2.79	0.92	35.2	12.1
366	4.4	14.8	42.6	0	8.71	6.6	1.11		23.7	164		12			0.6	0.05	2.02		40.1	12.6
374	3.97	10.8	33.3	3280	26.4	20.21	4.26		282.47	223		11.5			1.4	0.36	26.49	7.56	43	14.2
375																	0.95	1.07
377																	2	0.13
383																	3.51	2.78
392	4.13	11.3	35.6	0	7.37	6	1.13		16.6	214		10.8			0.3	0.02	4.8	6.31	41.9	13.2
393	4.7	15.3	45.1	0	6.62	3.65	1.95			176		11.8			0.5	0.03	3.6		45.1	12.9
396	3.94	10.8	33	0	7.6	3.53	2.6			257		12.3			0.1	0.01	9.11	6.15	41	13.5
399	5.87	16.7	47.5	0	7.38	5.23	1.49			156		10.6			0.1	0.01	4.07	1.11	37.5	12.7
400	3.23	9.7	28.7	0	11.16	8.91	1.33		241	201		12.4			0.4	0.04			47.4	14.5
402	4.52	14.3	40.9	0	7.03	3.84	2.19			181		10.5			0.1	0.01	3.66	0.188	42	12.8
410																	1.7	1.82
411	2.93	8.7	26.5	0	13.49	11.22	1.36		135.17	176		9			0.4	0.06			42.6	12.9
421	2.88	7.5	23.9	0	20.44	17.89	1.13		59.65	422		9.8			4.7	0.96			48	16.5
426	4.42	12.8	40.4	0	7.38	4.03	2.01			216		10.8			3	0.22	22.94	0.02	49.1	14.6
433	4.32	12	35.8	0	15.79	12.4	2.03		79.43	189		12.5			0.5	0.08			40.4	13.3
438	4.24	12.7	36	0	6.16	3.26	2.16		47.06	246		9.3			0.2	0.01		4.64	39.4	12.8
450	3.02	8.1	24.9	0	14.83	12.9	0.89		319.77	126		12.6			0.6	0.09	9.64	10	46.3	15.5
454	3.87	12.1	36.5	0	12.95	9.73	1.42		156.34	258		11.1			0.5	0.06	3.26	2.17	46.5	13.5
466	3.73	11.3	34.8	0	8.12	4.9	1.94		30.67	219		10.5			0.4	0.03			42.6	12.7
478	4.1	12.4	37.4	0	5.47	2.99	1.82			255		11.5			0.2	0.01	3.91	3.65	46.2	13.9
488	4.1	12.6	38.1	0	10.87	7.42	2.04			246		11.4			0.7	0.08			40.3	11.9
489	4.62	12.1	36.3	0	11.1	7.85	1.75		70.73	251		12.2			0.4	0.04	1.57	6.76	42.5	15.2
495	3.77	12.2	35.9	0	8.29	4.45	3.04			238		11.7			0.1	0.01	3.38	1.71	46.8	13.5
504	5.12	14	43.2	0	8.62	5.69	1.87			260		10.6			0.7	0.06			46.3	15
507	2.8	8.1	25	0	9	6.06	1.37		156	446		10.3
509
510																	4.08	0.041
515	2.45	7.4	23.1	300	26.72	21.7	2.49		76	308		11.1					4.59	3.08
528	4.63	13.8	40.9	0	13.06	7.73	3.52			425		10			0.3	0.04	2.33	2.78	41	12.7
529	5.19	14.3	42.7	0	11.53	9.21	1.23		146.92	220		11.4			1.2	0.14			44.3	14.7
532	4.01	11	32.2	0	11.09	7.68	1.69		264.69	255		10.8			0.5	0.05			39.9	13.8
533	5.07	14.6	42.9	0	10.24	5.35	3.61			189		10.6			0.3	0.03	4.85	3.42	37.6	12.4
535	5.01	14.3	42.8	0	5.32	2.86	1.79			238		10.7			0.2	0.01			37.9	12.2
539	4.66	13.7	40.7	0	8.67	5.37	2.18		18.75	176		11.2			0.5	0.04	2.49	4.81	46.7	14.8
544	4.54	14.4	43.4	0	10.84	6.85	2.61			233		9.8			0.5	0.05			47.4	13.6

## Sheet: D6
INDEX	ERYTHROCYTE	HEMOGLOBIN	HEMATOCRIT	NRBC	LEUCOCYTES	NEUTROPHILES	LYMPHOCYTES	NLR	PCR	PLATELET	PDW	MPV	P-LCR	PCT	IG%	IG	CK-MB	TNT	RDW-SD	RDW-CV
1
2
3	4.57	12.7	38.8	0	14.67	9.32	4.32		32.4	372		10.2			0.3	0.04
4	3.98	12.5	37.3	0	6.91	3.5	2.61		1.8	202		12			0.1	0.01	1.51	0.346
5
6
7
8
9	3.21	10.3	30.5	170	9.82	5.6	2.16		210.16	247		10.2			0.3	0.03	7.03	5.59
10
11	3.76	10.9	32.2	0	9.4	3.06	2.16			166		10.9			1.7	0.16	2.98	3.798	42.5	13.5
12
13	4.24	12.8	38.3	0	8.82	7.04	0.83		67.3	133		12.8			0.9	0.08	21.57	15.27	44	13.2
14
15
16
17
18
19
20
21
22	4.14	11.5	34.5	0	13.64	9.6	2.25			220		10			1.2	0.17			44.1	14.1
23
24
25																	49.47	0.506
26
27
28
29
30	4.59	13.3	40.2	0	10.78	7.25	1.98		115.12	308		11.4			0.5	0.05			42.1	13.2
31	4.34	12	34.1	0	10.49	8.09	1.37			305		13.2			0.5	0.05			41.6	14.4
32
33	3.86	11.2	34.4	0	11.73	9.26	1.27		38.62	255		9			0.5	0.06			46	14.1
34	2.44	7.4	20.8	0	10	8.13	1		22.42	124		11			0.6		0.06		51.3	16.3
35
36
37
38
39
40
41
42
43
44
45
46
47
48
49	4.67	13.4	45.5	0	8.99	6.17	2.06			217		11			0.2	0.02	2.16	0.145	44.2	14.1
50
51
52
53
54
55
56
57
58	3.87	10.9	33.2	0	6.38	4.47	1.27			300		11.7					5.91	0.63	44.6	14.5
59	2.67	8.1	26.7	0	11.91	9.29	0.94		88.32	429		9.6			1.8	0.21			77.8	21.7
60
61
62
63
64	3.95	12.3	36.1	0	6.27	3.64	1.84			210		9.8			0.3	0.02	4.02		42.7	12.7
65
66
67
68	4.19	12.5	37	0	9.23	3.98	2.56		10.19	213		11.1			0.2	0.02	2.01		47.3	14.7
69	3.03	8.3	25.5	0	10.15	7.74	1.44		252.91	155		10.7			0.2	0.02	4.54	0.14	46.9	15.1
70
71	4.73	14.3	41.3	0	13.24	10.03	1.8			216		11.1			0.2	0.03	0.42	2.67	41	12.8
72
73	3.82	11.3	34.1	0	11.03	7.86	2		17.69	171		12.1			0.4	0.04	7.95		44	13.7
74
75
76
77
78	3.97	12.8	36.9	0	8.78	5.94	1.57		71.34	169		11.3			0.3	0.03	3.53		42.2	12.4
79
80	3.61	10.9	34.1	0	13.64	11.05	1.48			196		10.4			0.4	0.06	5.67	5.4	45.5	13.2
81
82
83
84
85	3.38	9.9	29.4	40	8.6	8.16	0.25			125		13.3			1	0.09			46.4	14.7
86	4.8	13.1	39.2	0	6.25	3.51	1.58			235		11.1			0.3	0.02	6.68	0.722	41.6	13.9
87
88
89
90	4.2	11.4	33.8	0	12.44	10.08	1.24			175		11.4					45.06	1.32	40.2	14.3
91	3.78	11.2	35.1	0	10.38	8.35	0.77		74.47	135					1.3	0.13			49.9	14.7
92	3.64	10.8	33.2	0	9.42	6.31	2.08			183		12.9			0.5	0.05	5.88	0.427	46.8	14.1
93
94
95
96
97
98
99	3.96	11.7	34.5	0	8.81	6.28	1.31			242		10.7			0.2	0.02	15.6	1.01	40.5	12.6
100	3.98	12.5	37.3	0	6.91	3.5	2.61			202		12			0.1	0.01	1.51	0.35	44.2	12.8
101
102
103
104
105
106	4.43	13.7	41		11.29	6.7	3.32		3.32	239		11.3			0.3	0.03	2.6	1.72	43.1	12
107	5.39	15	45.7		3.37	1.35	1.45			260		11			0	0	2.99	0.017	44.4	14.5
108	3.96	12.2	36.3	80	14.52	10.68	2.28		209.38	186		10.9			1.4	0.2			50	15
109
110
111
112
113	4.71	12.7	39.4		7.09	3.82	1.88		13.96	290		11.1			1.1	0.08	1.56	2.9	39.9	13.6
114
115
116
117	3.35	9.2	31.1	220	21.42	19.9	0.86		420.8	183		11.6			4.1	0.87			64.6	19.4
118
119	2.7	7.8	23.9	490	19.92	17.09	1.36			435		10.6					12.95	6.55	46.8	14.4
120
121	4.08	12.4	36.8	0	8.99	6.53	1.41		113.29	265		10			0.2	0.02	2.98	3.42	47.1	14.2
122
123	3.62	10.7	34	0	13.77	11.63	1.11		237.03	277		10.3			0.4	0.05			49.8	14.6
124	3.92	11.7	35.4	0	8.77	6.28	1.21		362.75	77		11.4			0.6	0.05			45.3	13.8
125
126	3.89	11.4	34.9	0	11.46	9.88	0.97		50.38	254		10.6			1	0.12	11.62		46.4	14.1
127	4.02	12.8	38.1	0	8.91	6.63	1.24		211.79	180		11.2			0.2	0.02	15.52	7.75	46.5	13.4
128	4.51	14	42.7		11.85	9.5	1.23			192		11.3			0.1	0.01	96.56	1.02	45	13.04
129
130
131
132
133
134
135
136	3.73	11.6	33.7	0	5.37	2.86	1.66		96.5	207		10.8			0.4	0.02	3.62	8.04	47.6	14.3
137	4.22	10.7	33.7	0	6.75	2.75	2.36		40.6	287		11			0.3	0.02	1.45	0.551	42	14.3
138
139
140
141
142
143
144
145
146
147
148	3.25	9.7	28.8	0	9.17	6.89	1.57		32.79	336		11.1					2.14	1.94	44.4	14.6
149
150
151
152
153
154
155	5.13	15.3	46.6	0	10.01	6.44	2.79			303		11.8			0.9	0.09	2.2	1.62	43.1	13
156
157
158
159
160
161
162
163
164
165	3.62	10.4	31.6	0	5.99	4.05	0.95			282		9.8			0.2	0.01			53.2	16.5
166
167
168
169	5.42	17.1	53	0	14.5	12.44	1.14			252		11.5			0.4	0.06	6.45	0.083	54.3	15.1
170
171
172
173
174	4.59	14.3	49	0	10.33	7.39	1.87		4.58	199		9.9			0.1	0.01	11.13	0.217	49.2	14.4
175
176
177	3.19	9.6	27.5	0	13.11	8.69	2.56			217		12.9			1.3	0.17	94.72		42.8	13.6
178
179	4.29	12.3	36.4	0	6.75	4.96	0.92		210.17	201		12.4			0.3	0.02			40.5	13.2
180
181
182	3.36	10.6	30.3	0	5.45	2.7	1.51		63.54	176		11.3					4.93	2.25	40	12.7
183
184
185
186
187
188
189
190	4.86	14.6	42.4	0	13.58	10.5	1.98		220.71	208		10.2			4.1	0.56	4.51	9.47	42.7	13.5
191	4.39	12.6	37.9	0	7.54	4.74	1.53		13.87	125		12.8			0.1	0.01	2.3	0.518	44.4	14.1
192	3.84	9.8	30.1	0	6.65	4.3	1.64		4.79	205		10.1			0.3	0.02			43.5	15.2
193	4.12	13.2	37.3	0	7.22	4.17	2.62		4.5	132		12			0.1	0.01	2.59	0.307	41.7	12.9
194	5.04	13.2	39.8	0	10.79	7	3.01		6.98	242		10.3			0.3	0.03	1.59	0.695	38.2	13.5
195
196
197
198	4.18	13	37.3	0	6.53	4.9	0.72		17.08	96		12.7			0.2	0.01	2.07	0.048	42.6	13.2
199
200
208	4.33	13	38.1	0	10.08	6.16	3.08		30.92	235		10.5			0.3	0.03	6.69	0.156	41.3	12.8
209	4.41	14	39.6	0	9.54	5.34	3.05		81.71	276		9.7			0.3	0.03	2.63	1.29	36.7	11.2
212	4.62	12.8	40.1	0	7.63	3.79	2.29		36.18	278		10.3			0.5	0.04	6.3	0.086	42.3	13.3
214	4.35	12.8	38	0	12.09	6.71	3.67		50.61	372		11			0.3	0.04	4.6	2.61	41.5	12.9
225	5.15	16	45.1	0	11.89	7.27	2.66			316		9.9			0.3	0.04	2.55	1.58	39.2	12.2
234	7.64	21.4	59.1	0	4.51	3.64	0.52			131		10.7					1.79		43.1	17.8
235	4.9	12.4	36.9	0	8.74	5.92	1.54		41.5	313		9.6							35.4	13.3
241																	8.75	0.14
253	4.49	12.7	37.8	0	6.25	3.62	1.33		22.72	217		10.9			0.6	0.04			39.6	13.1
259	3.92	9.9	32.3	0	14.68	12.95	0.49		170.05	213		12			0.3	0.04			49.8	16.7
261	4.01	12.1	36.6	0	4.37	2.56	1.34		9.97	219		9.4			0.5	0.02	3.29	0.08	42.4	12.7
264	3.85	11.3	32.8	230	25.18	23.87	1.03			196		11.3			1.3	0.33	1.85		45.2	14.6
278	4.49	14.5	40.8	0	12	8.49	2.44		35.44	73		12.2			1.2	0.14			39	11.8
280	4.43	11.7	35.1	0	9.17	5.69	2.42		27.93	302		11			0.5	0.05	2.77	0.09	41	14.4
282	4.67	12.7	39.6	0	8.4	4.53	2.57		42.18	208		11.6			0.2	0.02			40.4	13.3
286	4.7	13.3	38.3	0	4.29	2.75	0.79			186		10.8			0.5	0.02			38.2	12.8
288	4.07	12.1	35.2	0	8.22	4.96	2.44		48.8	218		10.5					2.71	3.71	39.2	12.7
289	3.64	10.8	32.6	70	14.04	11.17	1.55			143		12.7			3.1	0.44			50	15.4
292	4.8	14.7	43	0	9.34	6.17	1.55		170.3	172		11.4			0.2	0.02			52.8	16.3
299	3.66	10.1	31.9	0	6.16	3.69	1.8		92.25	281		10.3			0.3	0.02	2.12	1.93	44.3	13.9
302	3.26	9.3	29	0	7.33	4.58	2.06		19.12	183		10.5			0.1	0.01	3.21	3.43	47.1	14.4
308	3.87	11.2	33.6	0	10.15	6.5	2.39		50.28	249		11.6			0.3	0.03	1.07	0.45	42.9	13.8
312	3.7	11.1	32.2	0	9.26	7.27	1			240		9.7			0.6	0.06			39.5	12.4
340																	26.08	10
345	3.79	11.5	33.1	0	13.68	11.07	1.18		264.78	201		10.7			1	0.14		2.87	57.8	18.3
353	3.94	11.8	35.2	0	14.91	10.07	2.57		28.63	305		10.3			0.3	0.05			46.9	14.3
356	3.9	11.4	33.7	0	12.6	9.87	1.18			291		9			42.7	13.4	2.77	2.61	42.7	13.4
362	4.09	11.9	35.7	0	8.62	4.19	2.54			228		10.9			0.2	0.02	2.95	1.42	38.2	12
364	4.49	15.4	44.9	0	4.21	2.01	1.5		7.15	107		11.9					1.44		41.9	12.8
367	5.98	15.2	46.6	0	11.61	7.58	2.63			282		10			0.3	0.03	4.81	2.7	38.7	13.7
371	4.25	12.9	37	0	10.97	9.7	0.53			66		11.5			0.4	0.04	10.06	5.61	51	16.1
377																	1.34	0.05
391	4.46	12.8	40.3	0	9.21	4.9	3.42		2.9	208		13.6			0.2	0.02	2.22	1.38	45.2	13.9
395																	2.49	1.5
398	3.94	13.2	38.2	0	9.76	5.91	2.16			174		8.56			0.8	0.08	8.56	5.43	45.3	12.8
400	2.95	8.8	25.9	0	6.8	4.6	1.11		167	185		12.3			0.4	0.03			45.4	14.1
410	4.25	12.1	37	0	9.16	5.69	2.12		43.95	156		13.2			0.2	0.02			40.8	12.8
411	2.85	8.4	25.6	0	15.91	13.9	0.59		98.51	198		9.5			0.9	0.14			41.3	12.7
421	2.99	7.8	25.2	0	23.83	22.36	0.65		42.85	449		9.9			3.3	0.78			51.3	17.1
433	3.96	10.9	32.6	0	13.65	9.39	2.44		57.82	216		11.9			0.4	0.05			39.8	13.1
434	4.3	13.4	39	0	9.66	5.52	2.89		4.6	249		11.1			0.3	0.03	2.33	0.84	41.4	12.6
440	5	14.7	45.8	0	6.6	3.64	2.07		31.42	213		10.4			0.3	0.02	1.64	1.03	45	13.5
450	2.97	8.1	24.1	0	15.37	13.4	0.54		278.5	155		12.8			0.8	0.13	10.44	36.31	44.7	15.2
464									4.53								1.68	0.19
466	3.87	11.7	36.1	0	8.06	4.74	2.1		34.42	232		11			0.4	0.03			42.7	12.6
468	3.57	10	30.5	0	13.14	9.28	2.57		28.08	353		10			0.3	0.04	1.86	2.14	45.1	14.7
477	4.72	14.1	42.1	0	9.4	5.97	2.33			346		10.5			0.2	0.02		0.08	44.7	13.7
479	5.55	16.5	48.1	0	14.77	10.96	2.77		2.41	207		11.9			0.4	0.06	2.83	0.02	41.7	13.1
489	4.62	12.2	36.1	0	12.3	7.71	2.72		43.38	241	16.2	12.1	43.7	0.29	0.3	0.04	1.36	6.72	42.7	15
494	4.4	12.3	37.9	0	15.56	11.29	2.03			248		11.1			0.3	0.04			41.4	13.1
498	4.36	13.1	38.8	0	9.14	6.08	1.68			235		9.6			0.1	0.01	2.29	1.9	44	13.4
507																	2.13	0.111
509	3.39	11.8	34.8	0	7.76	5.7	1.05			321		10.8			0.3	0.02	2.52	3.36	44.9	12.1
510	4.48	13.2	39.3	0	9.52	6.51	1.85		5.55	397		10.2			0.2	0.02			41.5	12.9
515																	5.87	1.88
531	4.04	11.3	35.4	0	9.2	5.64	2.24			301		9.9			0.2	0.02			44.5	13.9
535	5.19	14.8	44.04	0	8.01	4.61	2.34		1.23	238		10.4			0.2	0.01			37.4	12.2
539	4.57	13.4	40.5	0	8.23	5.54	1.73		17.36	182		11.9			0.2	0.02			48.3	15.1
544																	2.27	0.021
548	4.18	12.1	36.3	0	7.72	4.96	1.78		71.52	235		10.6			0.4	0.03	2.88	0.18	42.9	13.5
549	4.93	12.6	39.4	0	24.11	20.7	1.26		67.11	681		11.8			0.6	0.14	6.81	10	49.2	17.1

## Sheet: D7
INDEX	ERYTHROCYTE	HEMOGLOBIN	HEMATOCRIT	NRBC	LEUCOCYTES	NEUTROPHILES	LYMPHOCYTES	NLR	PCR	PLATELET	PDW	MPV	P-LCR	PCT	IG%	IG	CK-MB	TNT	RDW-SD	RDW-CV
1	4.45	12.6	38.9	0	6.84	2.05	4.24			235		10.5			0.1	0.01			45.9	14.5
2
3
4	4.13	12.9	38.8	0	7.89	2.24	4.89			202		11.5			0.4	0.03	1.31	1.101
5
6
7
8
9	3.43	11	32.1	300	14.48	2.69	8.57			259		10.6			0.8	0.12	11.49
10
11	3.99	11.3	34.5	0	8.79	2.32	5.5			192		11			1.3	0.11	3.01	3.45	43	13.5
12
13	4	12.2	37.4	270	12.27	1.93	7.72			272		14.4			0.7	0.09	30.51	20.04	44.1	13.4
14
15
16
17
18
19
20
21
22	4.31	12.1	36.4	0	12.5	1.69	9.08			274		9.8			1	0.13	2.78	0.149	44.7	14.4
23
24
25
26
27
28
29
30
31	4.92	11.1	38.6	0	13.01	1.6	9.78			319		13.5			0.6	0.08			40.9	14.4
32
33	3.71	10.8	33.4	0	12.68	1.44	9.72		43.33	254		9.2			0.5	0.06			47.8	14.8
34	2.57	7.5	21.6	0	18.13	1.87	14.1			181		12.2			0.9	0.16			52	16.9
35
36
37
38
39
40
41
42
43
44
45
46	3.7	8.5	28.3	0	7.72	1.58	5.36		29.32	406		9.6			0.4	0.03			44.5	16
47	3.51	11	33.2	0	5.79	1.16	3.35		17.61	204		10.3			0.7	0.04			44.5	12.9
48	3.61	10.4	31.3	0	9.83	2.32	5.61			265		11.5			0.3	0.03			43.8	13.8
49	4.52	12.9	38.6	0	8.78	2.34	5.74		12.39	2.17		10.6			0.3	0.03	1.28	0.075	43.5	13.9
50
51	4.04	13.1	38	0	6.89	1.68	4.16					11.2			0.4	0.03			43.1	12.5
52
53
54
55
56
57
58	4.17	11.6	37.6	0	9.33	8.05	0.49			288		11.7			0.1	0.01	20.75	0.52	47.4	14.8
59	2.81	8.4	28.4	0	10.49	7.93	1.17		64.44	444		9.6			2	0.21	3.74	2.59	76.7	21.3
60
61
62
63
64
65
66
67
68
69	2.74	7.6	23	0	7.86	5.69	1.02			186		10.9			0.1	0.01			47.1	15.2
70	3.81	11.5	35	0	9.38	6.94	1.58			171		11.7			0.3	0.03	3.34	0.34	47.3	14.3
71
72
73	3.51	10.3	31.6	0	10.91	8.58	1.35			161		12			0.4	0.04	4.26	4.76	44.9	14
74
75
76
77	4.53	14.2	40.8	0	5.67	3.07	1.53			197		12.2			0.2	0.01	1.44	0.174	41.8	12.9
78
79	4.31	12.9	39	0	7.58	4.91	0.96			255		11			0.3	0.02	1.07	2.9	45.3	13.7
80
81	3.93	11.1	34.5	0	9.8	5.88	2.79		31.39	282		11.3			0.4	0.04	3.06		44.2	13.7
82
83
84
85
86
87
88	5.19	13.5	42.4	0	12.64	11.31	0.86		3.61	423		10.2			0.2	0.03	2.04		43.2	14.4
89
90	3.99	10.8	34.3	0	16.29	14.29	0.8			218		11.8					47.27	1.14	45.4	14.9
91	4.1	12.4	38.5	90	15.62				98.64						1.3	0.2			50.3	14.8
92	3.4	10	30.9	0	11.27	9.36	0.85		22.72	169		12.6			0.4	0.05	1.26	0.34	47.3	14.3
93
94
95
96	4.2	12	36.5	0	4.89	3.66	0.76		0.1	149		11.1			0	0	0.89	0.1	44.1	13.9
97
98
99
100	4.13	12.9	38.8	0	7.89	4.89	2.24			202		11.5			0.4	0.03	1.31	0.1	43.4	12.6
101
102
103
104
105	4.3	13	38.9		6.75	4.06	1.74			341		10.7			0.3	0.02	2.87	1.03	42.4	13.1
106	4.43	13.8	41.4		9.68	5.2	3.26			241		11.4			0.2	0.02			43.6	12.8
107
108	3.84	11.8	35.7	940	19.68	14.89	2.7			149		11			4.5	0.89			51.2	15.3
109
110
111
112
113
114
115
116
117
118
119
120
121	3.95	11.8	35.6	0	7.96	5.4	1.6		93.96	286		10			0.1	0.01	2.42	93.96	46.1	13.9
122
123	3.41	10.1	32.4	0	11.03	9.36	1.01		236.36	260		10.9			0.4	0.04			51.3	14.8
124	4	11.9	35.4	0	14.14	9.69	2.17		269.32	85		11.9			0.8	0.12			46.2	14.2
125
126
127	3.84	12.2	35.8	0	8.12	5.53	1.62		146.54	185		11.5			0.2	0.02	8.42	7.69	44.8	13.2
128	4.77	14.7	43.6	0	7.86	4.62	1.18		56.35	154		11.4			0.3	0.02	2.19	1.12	40.2	11.9
129
130
131
132
133	3.59	10.9	32.7	0	8.75	5.48	2.12		12.84	215		10.7			0.3	0.03	1.72		42.6	13
134
135	3.92	12.3	37.8	0	7.28	4.39	1.37		5.39	317		11.1			0.1	0.01	2.73	2.1	41	11.6
136
137
138
139
140
141
142
143
144
145
146	5.03	15	44.2	0	12.99	7.43	4.41		6.96	262		12.5			0.4	0.05	1.3	0.181	43.4	13.7
147
148	3.48	10.1	30.8	0	10.91	9.53	0.95			336		11.1			1	0.11			44.9	14.1
149
150
151
152
153
154
155
156
157	4.35	12.5	35.5	0	9.29	4.6	3.21			234		11.8			0.4	0.04	1.78	0.112	37.4	12.6
158
159
160																	2.16	1.43
161
162	3.66	10.1	31.3	0	12.65	8.2	3.1			253		12.8			0.2	0.03			41.6	13.4
163
164
165
166
167
168
169	5.88	19.6	57.5	0	12.5	11.04	0.95			182		11.5			0.4	0.05			54.4	15.2
170
171
172
173
174																	4.45	0.193
175
176
177	2.61	7.8	21.7	0	14.73	12.21	1.21			210		11.5			0.9	0.13	184.3		42.1	13.9
178	3.98	13.05	40.9	0	27.25	23.3	1.74		211.52	83		14.4			0.6	0.17			55.3	15
179	3.89	11.3	32.5	0	7.4	5.3	0.84			189		12.4			0.5	0.04	2.78	2.87	40	13.2
180
181	4.18	9.7	31.2	0	8.76	6.5	1.69		32.99	144		12.6			0.2	0.02	1.33	0.541	42.4	16.4
182
183
184
185
186	4.52	12.1	39.9	0	14.35	12.23	1.3			292		11.1			3.3	0.48	2.87	0.143	58.7	18.2
187
188	3.52	10.51	30.4	0	6.63	3.87	1.88			298		10.1							42.5	14.1
189
190
191	4.69	13.5	40.6	0	6.67	4.28	1.39		16.41	154		12.8			0.3	0.02			44	14
192
193	4.18	13.4	38	0	7.1	4.22	2.38		3.63	143		12.3			0.1	0.01	2.23	0.201	41	12.9
194
195
196	4.47	13.2	38.7	0	6.59	0.9	4.29			153		12.7			0.8	0.05		2.26	38.6	12.1
197
198	4.04	12.6	36.4	0	9.69	7.27	0.86		12.23	92		12.4			0.2	0.02			42.8	13
199									22.77								1.82	0.046
200
223	4.12	11.8	36.3	0	5.7	3.65	1.18		25.59	251		11.7					2.06	0.275	47.2	14.9
235	4.62	12	43	0	7.96	4.21	2.15		24.93	264		11.5			0.4	0.03			55.1	16.4
239	4.24	12.2	35.3	0	10.13	6.99	1.96		16.86	160		12.6			0.2	0.02	1.43	0.25	39.5	13
249	4.28	13.2	39.8	0	7.68	4.6	2.33		3.13	283		10.8			0.1	0.01	0.66		43.4	12.9
252	3.61	11.4	33.5	0	5.71	3.55	1.5			248		9.4			0.4	0.02		0.69	52.7	15.7
253																	1.88
259	3.18	7.9	25.9	0	14.09	10.09	1.7		134.26	171		11			0.8	0.11			47.7	16
264	3.63	10.8	31.7	0	39.12	37.47	1.2			195		12.4			1	0.4	1.46		44.3	13.9
266	4.26	13	38.8	0	10.61	8.19	1.13			253		12.2			0.3	0.03			42.5	12.1
273	4.33	13.3	41.1	0	7.08	4.5	1.72		8.21	198		10.9			0.3	0.02	1.54	0.41	47.7	13.8
274	4.32	13.1	38.4	0	8.53	5.75	1.6			242		10.3			0.2	0.02	1.58	1.13	39.9	12.4
278	4.55	14.7	41.5	0	13.51	8.01	3.75			286		10.8			1.2	0.16			39.4	11.9
284	3.09	9.2	26.4	0	9.41	5.82	2.28			163		13			0.9	0.08			36.2	11.7
289	3.37	10	30.7	0	14.62	11.85	1.81			142		13			6.2	0.9			51.6	15.6
311	3.7	10.9	33.3	0	7.97	4.68	2.28		34.04	290		10.6			0.3	0.02	2.09		46.7	14.2
313	4.38	12.8	39	0	5.74	2.13	2			347		10.6			0.2	0.01	2.68		41.2	12.8
334	4.22	12.5	35.8	0	9.98	6.53	1.76		32.93	158		10.8			0.4	0.04	1.56	1.72	41.1	13.5
340									321.16								12.73	11.27
345	3.86	11.6	33.8	0	12.29	10.12	0.78		169.41	183		11.3			2.1	0.26		1.74	59.1	18.7
355	4.43	13.3	39.5	0	9.59	5.39	2.6		44.13	279		12			0.3	0.03			39.7	12.3
378	4.09	11.6	34.6	0	8.64	6.31	1.02		45.74	197		9.7			1.3	0.11	2.49	4.24	39.9	13.1
384	4.33	13.7	40.1	0	7.96	5.78	1.42			251		10.5			0.1	0.01	4.84	8.25	41	12
413	3.83	10.5	32	0	7.58	4.97	1.7		50.07	241		10.7			0.1	0.01			42.4	14
415	3.97	11.7	34.8	0	10.94	7.69	1.63		89.89	317		11.1			0.4	0.04	5.09	2.57	43.5	13.5
419	4.16	13.1	38.4	0	9.21	5.46	2.46			220		10.9			0.3	0.03			45.4	13.7
421	2.7	7.2	22.2	510	24.33	22.96	0.26		24.73	408		10.3			2.3	0.57			48.9	16.7
433	3.95	10.9	31.9	0	13	9.27	1.93		37.93	224		11.9			0.5	0.06			37.9	12.8
438	3.94	11.6	35.3	0	6.78	2.55	3.43			261		10.1			0.3	0.02		1.89	45.2	13.7
441																	0.87	0.02
450	3.07	8.3	25.2	0	13.34	10.64	1.09			192		12.4			2.4	0.32	12.01		45.8	15.3
452	5.28	14.5	44.4	0	5.98	3.76	0.9		8.17	139		11.8			0.5	0.03			47.9	15.6
454	3.85	12.4	35.5	0	9.65	5.63	1.89		59.59	279		11.2			0.5	0.05	2.39	2.88	44.4	13.3
465	4.17	12.8	39.7	0	8.68	5.69	1.79			220		12.1			0.2	0.02	2.75	1.92	46.3	13.4
466	3.65	11	34.1	0	9.02	7.13	0.93		22.61	211		11.8			0.4	0.04			42.8	12.6
467	4.32	12.2	36	0	37.6	6.75	2.02			311		10.9			0.3	0.02			38.1	12.5
476	2.87	7.3	23.5	0	8.85	6.21	1.59			308		10.3			0.7	0.06			45	15
480	4.71	13.4	41.3	0	9.4	5.61	2.9		2.02	242		10.5			0.6	0.06			44.1	13.8
489	4.47	11.7	35.4	0	8.79	5.81	1.94		32.34	238		12.4			0.3	0.03			43.3	15
498	4.16	12.3	37.3	0	8.44	6.49	1.21			263		9.9			0.2	0.02	1.31	1.32	44.1	13.5
507	3.33	9.7	31.2	0	8.13	6.23	1.24		4.35	167					0.4	O,O3	2.34	0.167	55.1	16.1
509	3.59	12.4	37.4	0	11.46	10.61	0.56		11.56	401		10.4			0.3	0.04	3.12	0.819	45.3	11.9
510	3.46	9.8	29.3	0	10.8	9.24	0.73			213		10.3			0.4	0.04	33.4	0.521	42.4	13.8
515	3.76	11.7	35		10.42	7.79	1.17		21.2	438		10.3			0.5	0.05	11.88	0.562	64.3	12.9
535	5.2	16.2	46.8	0	16.73	3.46	1.93			232		10.4			0.2	0.01			38.6	12.2
544																	2.27	0.019

## Sheet: D8
INDEX	ERYTHROCYTE	HEMOGLOBIN	HEMATOCRIT	NRBC	LEUCOCYTES	NEUTROPHILES	LYMPHOCYTES	NLR	PCR	PLATELET	PDW	MPV	P-LCR	PCT	IG%	IG	CK-MB	TNT	RDW-SD	RDW-CV
1
2
3
4
5	4.66	12.5	38.8	0	10.87	7.47	1.89		41.96	357		10.4			0.6	0.07	1.52	0.057	36.8	12.2
6
7
8
9	3.52	11.3	32.6	170	18.92	14.05	2.34		210.16	288		10.4			1.5	0.28	24.19
10	3.9	11.1	33.8	0	8.22	5.28	2.02			214		10.9			1.2	0.1	5	3.15
11
12
13
14
15
16
17
18
19
20
21
22
23
24	4.98	15.1	44.7	0	7.13	4.64	1.93			294		9.3			0.6	0.04	1.21	0.163	39.5	12
25	4.19	12.6	36.3	0	8.85	6.22	1.86		16.47	201		10.9			0.2	0.02	3.84	0.865	44.6	14.1
26
27
28	3.17	10.3	32	0	9.47	6.9	1.41			224		11.2			2	0.19			46.8	12.7
29
30
31
32
33	3.36	9.7	30.9	0	9.93	7.69	1.24			252		9.3			0.3	0.03			50.1	14.9
34	2.5	7.3	21.1	0	13.23	8.02	3.82		167.37	290		11.3			1.7	0.22			53	17.2
35
36
37
38
39
40
41
42
43
44
45
46
47
48
49
50
51
52
53
54
55
56
57
58
59
60
61
62
63
64
65
66
67
68
69	3.29	9	27.8	0	10.07	5.67	2.67			406		9.6			1.2	0.12			47.4	15.3
70	3.91	11.5	35.6	0	8.15	6.66	0.77		28.07	177		11.7			0.4	0.03	9.75		0.4	0.03
71	4.48	13.4	39.8	0	11.29	6.44	2.9		40.55	245		11			0.3	0.03	1.94		42	13
72
73
74
75
76
77
78
79
80
81
82
83
84
85
86	5.35	14.5	44.6	0	9.51	4.05	3.67			266		11.2					5.54	5.8	43.1	14.1
87
88	4.89	12.7	39.5	0	13.5	10.79	2.05			406		9.7			0.4	0.05	1.65		42.4	14.4
89
90	3.04	8.2	24.5	0	9.89	7.96	1.08			218		11.8					23.92	0.458	39.2	14.2
91
92	3.75	11.2	36	560	20.47	15.97	2.6			140		14.2					1.6	0.33	51.6	14.7
93
94
95
96
97
98
99
100	4.1	12.6	38.5	0	6.54	3.87	2.11			201		12			0.3	0.02	1.04	-0.05	43.8	12.7
101
102
103
104
105
106
107
108	3.67	11.3	33.5	940	20.92	16.04	3.49			125		12			5.1	1.07	7.98		49.1	15.3
109	3.04	13.9	41.05		7.76	4.29	2.41			201		11.1			0.3	0.02	2.26	0.052	41
110
111
112
113
114
115
116
117
118
119
120
121
122
123	3.2	9.5	31.1	0	8.72	7.11	1		263.98	219		11.1			0.2	0.02		3.87	53.1	14.8
124	4.03	11.9	36.1	0	15.78	10.24	2.87		279.2	133		12.1			1.3	0.2			47	14.3
125
126	3.61	10.6	32.9	0	13.43	11.88	0.95		16.46	285		10.5			1.4	0.19	3.52		47.4	14.3
127	3.62	11.5	34.2	0	9.68	6.21	2.15		150.63	242		11.2			0.1	0.01	5.31	6.63	45.8	13.1
128
129
130
131
132
133
134	4.85	12.9	38.5	0	9.35	2.12	1.28			184		11.8			0.2	0.01	0.013		39.4	13.9
135
136
137	4.31	11.1	34.2	0	7.43	4.01	2.01			286		10.6			0.3	0.02			39.7	13.9
138
139	3.52	10.1	30.4	0	6.63	3.87	1.88			298		10.1							42.5	14.1
140																	4.81	0.065
141																	4.86	3.13
142
143
144
145
146
147
148	3.05	9	26.7	0	15.65	10.81	4.01			290		11.4			0.6	0.09			44.4	14.2
149
150
151
152
153
154
155
156
157
158
159
160	4.79	14.4	42	0	9.59	6.25	2.04			297		10.7			0.1	0.01	1.8	0.363	41.7	13
161
162
163
164
165
166
167
168
169	5.17	16.3	50.7	0	16.03	14.57	0.69			261		11.5			0.3	0.05	10.22	0.116	55,115,3
170
171
172
173
174
175
176	3.74	11.1	33.2			10.06	6.86	1.94	45.53	217		10.5					1.01	0.258
177	3.77	11.3	31.7	0	14.64	12.1	1.46		348.56	196		11.9			0.6	0.09	50.34	1.23	41.4	13.6
178	4.46	15.1	46.4	0	26.83	22.35	1.62		257.43	102		14.2			0.5	0.14			56.8	15.2
179	3.93	11.1	33.3	0	6.78	4.29	1.88		215.62	221		11.4			0.1	0.01			40	13.1
180
181	4.08	9.4	30.6	0	8.67	6.14	1.98		25.1	221		12.5			0.3	0.03	0.94	0.94	43.5	16.5
182
183
184
185
186
187
188
189
190
191
192																	4.14	0.1
193
194
195	4.72	13.5	40.2	0	12.56	9.86	1.18		15.83	289		12.5			0.3	0.04	0.44	0.21	40	12.9
196	4.4	12.8	38	0	6.63	3.82	1.28		25.03	171		12.8			1.4	0.09	1.69	2.45	38.4	12.1
197
198
199
200
201
202
203	5.04	14.7	43.7	0	10.09	7.2	1.98		10.72	315		8.6							42	13.7
214	4.83	14.4	41.5	0	11.21	8.41	1.08		24.55	421		11.2			0.6	0.07	1.48	2.5	40.4	12.8
219	1.71	5.1	14.8	0	10.63	8.61	1.48			164		11.1			0.5	0.05			44.1	14.1
220	4.58	13.1	39.4	0	10.19	7.11	1.81		59.15	259		11.7			0.6	0.06			42	13.3
225	4.61	14.2	39.6	0	10.17	6.62	2.23			302		9.4					1.82	0.966	38.1	12.5
229	4.19	12.5	36.8	0	8.43	4.97	1.83			243		9.7			0.4	0.03	2.22	3.05	41.5	12.9
230	4.69	17.3	42.8	0	10.22	6.11	2.76		24.34	453		9.9			0.3	0.03	3.59	0.703	43.6	13.2
259	3.16	79	25.7	0	9.6	7.98	0.8		149.58	130		10.9			0.9	0.09			47.4	16
264	3.45	10.2	29.8	0	31.3	29.66	1.14			166		12.9			0.7	0.23			43.6	14.1
266																	0.92	9.32
279	3.92	10.2	32.7	0	8.01	4.71	2.41			263		10.9			0.5	0.04	2.74	0.25	40.9	13.5
289	2.83	8.4	26.1	0	14.95	12.54	1.51		126.86	124		13			6.4	0.96			52.2	15.5
330	3.59	10.5	30.8	0	12.82	10.34	1.42			236		11.2			0.1	0.01	2.11	0.41
340	3.83	11.7	33	0	12.76	10.82	0.93		307.93	182		12.1			0.4	0.05	10.47	9.99	41.9	13.4
343	3.76	11.1	34.8	0	11.69	9.07	0.93			228		9.8			0.3	0.03	3.03	2.5	45.1	13.4
345	3.61	11.2	31.7	430	12.61	10.39	0.96		84.45	189		11.3			4.3	0.54		1.47	59.2	18.2
361	4.1	11.7	36.1	0	10.03	5.99	2.41			241		11.4			0.2	0.02			47.8	14.9
371	3.68	12.2	33.9	90	7.94	6.44	0.65		117.37	31		12.7			0.6	0.05	8.91		47.3	15.8
378	3.43	9.9	28.6	0	15.55	13.81	0.66		83.72	146		10.5			0.8	0.13	15.18	3.48	42.3	13.9
390																	2.03
395	4.1	12.5	37.3	0	9.37	6.43	2.06			230		11.5			0.4	0.04			44	13.3
398	4.01	13.5	38.5	0	8.02	5.06	1.72		52.24	204		11.5			0.7	0.06	6.12	3.32	44.3	12.6
400	3.18	9.6	28.1	0	6.65	4.27	1.19		95	240		11.9			0.6	0.04			45.9	14.2
413									34.99								0.71	1.33
417	2.58	7.4	23	0	11.75	9.09	1.13		301.99	291		11			0.3	0.04			45.5	14
421	2.91	7.5	24.2	80	23.91	22.45	0.56		15.25	380		10.1			2.6	0.63			50.4	17.3
427	3.92	11.7	35.3	0	8.74	4.6	2.94		27.42	164		12			0.2	0.02	1.46	0.47	42.3	13
450
454	3.9	12.3	37.1	0	11.68	8.15	1.39		170.68	296		10.7			0.3	0.04	2.1	1.94	46.6	13.5
466	3.86	11.9	36.2	0	18.98	14.98	1.65		81	195		11.8			0.6	0.12	8.32	1.39	44.4	13.3
476	3.03	7.8	25	0	10.48	7.09	2.23			348		10.9			0.9	0.09	1.47	0.51	45.6	15.3
509	3.37	11.4	34.9	0	11.54	10.2	0.64			365		10.7			0.2	0.02			45.6	12.1
510	2.61	7.4	22.4	0	11.27	9.09	1.05		211.19	144		11.2			0.3	0.03
515	3.49	10.6	32.7	0	9.46	7.36	0.79		28.02	419		10			0.3	0.03			63.5	19.1
532	3.88	10.6	31.9	0	6.66	4	1.14		167.41	287		10.4			0.8	0.05	6.4	9	42.4	14.1
549	5.05	12.8	40.1	0	22.97	19.36	1.4		58.11	794		11.3			0.6	0.14	3.75	8.26	48.8	17

[truncated: 93 more sheets: D9, D10, D11, D12, D13, D14, D15, D16, D17, D18, D19, D20, D21, D22, D23, D24, D25, D26, D27, D28 …]
